# Supplementary material for: Comparison of in-gel and in-solution proteolysis in the proteome profiling of organ perfusion solutions
Source: Clin Proteomics. 2023 Nov 15;20:51. doi: 10.1186/s12014-023-09440-x (PMC10648346; doi:10.1186/s12014-023-09440-x)
Supplement: Supplementary file 1 — Supplementary Material 1 [file 12014_2023_9440_MOESM1_ESM.xlsx]

## Sheet: Cellular component
Cellular component	No. of genes in the Kidney dataset	No. of genes in the liver data set dataset	Cellular component	Kidney Perfusate	Liver Perfusate	Average	Std. Dev
Cytoplasm	168	90	Cytoplasm	64.3678	65.2174	64.7926	0.60074
Extracellular	120	57	Extracellular	45.977	41.3043	43.6407	3.30407
Lysosome	108	57	Lysosome	41.3793	41.3043	41.3418	0.0530065
Nucleus	103	35	Nucleus	39.4636	25.3623	32.413	9.97111
Plasma membrane	59	25	Plasma membrane	22.6054	18.1159	20.3607	3.1745
Mitochondrion	41	28	Mitochondrion	15.7088	20.2899	17.9993	3.23929
Centrosome	38	13	Centrosome	14.5594	9.42029	11.9898	3.63389
Cytoskeleton	38	10	Cytoskeleton	14.5594	7.24638	10.9029	5.17108
Endoplasmic reticulum	17	10	Endoplasmic reticulum	6.51341	7.24638	6.87989	0.518286
Nucleolus	19	8	Nucleolus	7.27969	5.7971	6.5384	1.04835
Golgi aparatus	17	9	Golgi aparatus	6.51341	6.52174	6.51757	0.00588961
Membrane	9	3	Membrane	3.44828	2.17391	2.81109	0.901111
Ribosome	2	3	Ribosome	0.766284	2.17391	1.4701	0.995344
Microtubule	5	1	Microtubule	1.91571	0.724638	1.32017	0.842214
Nuclear membrane	1	2	Nuclear membrane	0.383142	1.44928	0.916209	0.75387
Total Genes	261	138	Total genes	100	100	100	0

## Sheet: Biological process
Biological process	No. of genes in the Kidney dataset	Percentage of genes Kidney	Fold enrichment-Kidney	P-value (Hypergeometric test)-Kidney	Bonferroni method-Kidney	BH method-Kidney	Q-value (Storey-Tibshirani method)-Kidney	No. of genes in the Liver dataset	Percentage of genes-Liver	Fold enrichment-Liver	P-value (Hypergeometric test)-Liver	Bonferroni method-Liver	BH method-Liver	Q-value (Storey-Tibshirani method)-Liver	Biological process	Kidney Perfusate	Liver Perfusate	Average	Std. Dev
Metabolism	60	23.2558	2.50469	1.63669e-11	2.91331e-09	1.45666e-09	9.03372e-09	58	42.6471	4.59303	5.51218e-25	9.81167e-23	9.81167e-23	6.27085e-22	Metabolism	22.9885	42.029	32.5087	13.4637
Energy pathways	59	22.8682	2.53837	1.47331e-11	2.6225e-09	1.45666e-09	9.03372e-09	56	41.1765	4.57046	6.70959e-24	1.19431e-21	5.97153e-22	3.81654e-21	Energy pathways	22.6054	40.5797	31.5925	12.7098
Protein metabolism	34	13.1783	1.80577	0.000583977	0.103948	0.0207896	0.12893	24	17.6471	2.41831	4.53765e-05	0.00807702	0.00269234	0.0172073	Protein metabolism	13.0268	17.3913	15.2091	3.08616
Cell growth and/or maintenance	45	17.4419	2.81041	2.56628e-10	4.56797e-08	1.52266e-08	9.44303e-08	8	5.88235	0.948767	0.613609	1	1	1	Cell growth and/or maintenance	17.2414	5.7971	11.5192	8.09233
Signal transduction	36	13.9535	0.642992	0.99946	1	1	1	9	6.61765	0.305192	1	1	1	1	Signal transduction	13.7931	6.52174	10.1574	5.14163
Cell communication	34	13.1783	0.643425	0.999196	1	1	1	9	6.61765	0.323357	0.999998	1	1	1	Cell communication	13.0268	6.52174	9.77428	4.59979
Immune response	24	9.30233	2.92806	2.73444e-06	0.00048673	0.000121682	0.000754635	13	9.55882	3.00975	0.000400986	0.0713756	0.0142751	0.0912353	Immune response	9.1954	9.42029	9.30785	0.15902
Transport	16	6.20155	0.925613	0.663318	1	1	1	7	5.14706	0.768815	0.814115	1	1	1	Transport	6.13027	5.07246	5.60137	0.747981
Regulation of nucleobase, nucleoside, nucleotide and nucleic acid metabolism	15	5.81395	0.372836	1	1	1	1	3	2.20588	0.14183	1	1	1	1	Regulation of nucleic acid metabolism	5.74713	2.17391	3.96052	2.52664
Anti-apoptosis	1	0.387597	2.21643	0.36821	1	1	1	4	2.94118	16.6933	9.26606e-05	0.0164936	0.0041234	0.0263535	Anti-apoptosis	0.383142	2.89855	1.64085	1.77866
Aldehyde metabolism	1	0.387597	70.2454	0.0142353	1	0.361983	1	1	0.735294	133.255	0.00750386	1	0.222615	1	Aldehyde metabolism	0.383142	0.724638	0.55389	0.241474
Proteolysis and peptidolysis	1	0.387597	4.43147	0.205066	1	1	1	1	0.735294	8.40647	0.11358	1	1	1	Proteolysis and peptidolysis	0.383142	0.724638	0.55389	0.241474
Regulation of cell cycle	1	0.387597	1.24448	0.558914	1	1	1	1	0.735294	2.36077	0.349491	1	1	1	Regulation of cell cycle	0.383142	0.724638	0.55389	0.241474
Total genes	261							138							Total Genes	100	100	100	0

## Sheet: Molecular function
Molecular function	No. of genes in the dataset	No.of genes in the background dataset	Percentage of genes	Fold enrichment	P-value (Hypergeometric test)	Bonferroni method	BH method	Q-value (Storey-Tibshirani method)	No. of genes in the dataset	No.of genes in the background dataset	Percentage of genes	Fold enrichment	P-value (Hypergeometric test)	Bonferroni method	BH method	Q-value (Storey-Tibshirani method)	Molecular function	Kidney Perfusate	Liver Perfusate	Average	Std. Dev
Catalytic activity	22	532	8.52713	2.90631	8.14648e-06	0.00182481	0.000456203	0.00250443	24	532	17.6471	6.01423	1.40439e-12	3.14583e-10	3.14583e-10	1.76168e-09	Catalytic activity	8.42912	17.3913	12.9102	6.33722
Cytoskeletal protein binding	11	218	4.26357	3.54775	0.000301877	0.0676205	0.00966008	0.0530312									Cytoskeletal protein binding	4.21456	0	2.10728	2.98014
Oxidoreductase activity	9	161	3.48837	3.9311	0.000508688	0.113946	0.0142433	0.0781917	10	161	7.35294	8.28493	3.76143e-07	8.42559e-05	3.94782e-05	0.00022108	Oxidoreductase activity	3.44828	7.24638	5.34733	2.68566
Hydrolase activity	10	203	3.87597	3.46384	0.000679954	0.15231	0.015231	0.0836139	9	203	6.61765	5.91446	2.28075e-05	0.00510888	0.00102178	0.005722	Hydrolase activity	3.83142	6.52174	5.17658	1.90234
Receptor signaling complex scaffold activity	7	322	2.71318	1.52929	0.176752	1	1	1									Receptor signaling complex scaffold activity	2.68199	0	1.341	1.89645
Structural molecule activity	7	269	2.71318	1.83059	0.0906057	1	0.751691	1									Structural molecule activity	2.68199	0	1.341	1.89645
Ubiquitin-specific protease activity	3	377	1.16279	0.560861	0.906965	1	1	1	5	377	3.67647	1.77089	0.154171	1	1	1	Ubiquitin-specific protease activity	1.14943	3.62319	2.38631	1.74921
Structural constituent of cytoskeleton	12	137	4.65116	6.1579	6.16998e-07	0.000138207	4.60692e-05	0.000252907	3	137	2.20588	2.92767	0.0841215	1	0.942161	1	Structural constituent of cytoskeleton	4.5977	2.17391	3.38581	1.71388
Transcription regulator activity	6	832	2.32558	0.507443	0.980361	1	1	1									Transcription regulator activity	2.29885	0	1.14943	1.62553
Extracellular matrix structural constituent	11	166	4.26357	4.65902	2.65201e-05	0.0059405	0.0011881	0.00652234	3	166	2.20588	2.41624	0.12912	1	1	1	Extracellular matrix structural constituent	4.21456	2.17391	3.19424	1.44295
Calcium ion binding	8	185	3.10078	3.04144	0.00509395	1	0.0877727	0.481848	2	185	1.47059	1.4478	0.40525	1	1	1	Calcium ion binding	3.06513	1.44928	2.2572	1.14258
Protease inhibitor activity	11	94	4.26357	8.22726	9.56567e-08	2.14271e-05	1.07136e-05	5.88145e-05	8	94	5.88235	11.3544	5.28726e-07	0.000118435	3.94782e-05	0.00022108	Protease inhibitor activity	4.21456	5.7971	5.00583	1.11903
Acyltransferase activity									2	80	1.47059	3.3478	0.121195	1	1	1	Acyltransferase activity	0	1.44928	0.724638	1.02479
Phosphorylase activity									2	20	1.47059	13.3862	0.00971979	1	0.241915	1	Phosphorylase activity	0	1.44928	0.724638	1.02479
Sulfotransferase activity									2	53	1.47059	5.05296	0.0600839	1	0.747711	1	Sulfotransferase activity	0	1.44928	0.724638	1.02479
Transporter activity	17	576	6.58915	2.07451	0.00378669	0.848218	0.0706848	0.388041	7	576	5.14706	1.62179	0.142784	1	1	1	Transporter activity	6.51341	5.07246	5.79294	1.0189
Transferase activity	5	156	1.93798	2.25594	0.0724898	1	0.624527	1	1	156	0.735294	0.862733	0.692729	1	1	1	Transferase activity	1.91571	0.724638	1.32017	0.842214
Glutathione transferase activity	3	21	1.16279	10.0643	0.00313635	0.702541	0.0638674	0.350615									Glutathione transferase activity	1.14943	0	0.574713	0.812766
ATPase activity	3	111	1.16279	1.90479	0.210365	1	1	1									ATPase activity	1.14943	0	0.574713	0.812766
Cytoskeletal anchoring activity	3	39	1.16279	5.42041	0.0178674	1	0.250143	1									Cytoskeletal anchoring activity	1.14943	0	0.574713	0.812766
Transaminase activity	1	23	0.387597	3.08352	0.281038	1	1	1	2	23	1.47059	11.6409	0.0127543	1	0.257617	1	Transaminase activity	0.383142	1.44928	0.916209	0.75387
Translation regulator activity	3	101	1.16279	2.09336	0.174284	1	1	1	3	101	2.20588	3.97109	0.0404586	1	0.56642	1	Translation regulator activity	1.14943	2.17391	1.66167	0.724422
Protein binding	6	182	2.32558	2.31964	0.0462206	1	0.47061	1	2	182	1.47059	1.47166	0.397355	1	1	1	Protein binding	2.29885	1.44928	1.87406	0.60074
Chaperone activity	4	126	1.55039	2.23553	0.105603	1	0.809245	1	1	126	0.735294	1.06813	0.614147	1	1	1	Chaperone activity	1.53257	0.724638	1.1286	0.571292
Serine-type peptidase activity	4	98	1.55039	2.87419	0.0513834	1	0.479578	1	1	98	0.735294	1.37328	0.522934	1	1	1	Serine-type peptidase activity	1.53257	0.724638	1.1286	0.571292
GTPase activity	2	222	0.775194	0.636012	0.827357	1	1	1									GTPase activity	0.766284	0	0.383142	0.541844
Intracellular ligand-gated ion channel activity	2	30	0.775194	4.70513	0.0676512	1	0.606155	1									Intracellular ligand-gated ion channel activity	0.766284	0	0.383142	0.541844
Protein serine/threonine kinase activity	2	301	0.775194	0.469091	0.930158	1	1	1									Protein serine/threonine kinase activity	0.766284	0	0.383142	0.541844
Ribonuclease activity	2	48	0.775194	2.94107	0.149059	1	1	1									Ribonuclease activity	0.766284	0	0.383142	0.541844
Aminopeptidase activity									1	29	0.735294	4.63961	0.196349	1	1	1	Aminopeptidase activity	0	0.724638	0.362319	0.512396
Carboxyl- and carbamoyltransferase activity									1	2	0.735294	66.9627	0.014951	1	0.257617	1	Carboxyl- and carbamoyltransferase activity	0	0.724638	0.362319	0.512396
Complement binding									1	3	0.735294	44.7159	0.0223431	1	0.333657	1	Complement binding	0	0.724638	0.362319	0.512396
GTPase activator activity									1	144	0.735294	0.934622	0.663409	1	1	1	GTPase activator activity	0	0.724638	0.362319	0.512396
MHC class I receptor activity									1	37	0.735294	3.63672	0.243424	1	1	1	MHC class I receptor activity	0	0.724638	0.362319	0.512396
MHC class II receptor activity									1	38	0.735294	3.54104	0.249113	1	1	1	MHC class II receptor activity	0	0.724638	0.362319	0.512396
Structural constituent of ribosome									1	152	0.735294	0.885435	0.683249	1	1	1	Structural constituent of ribosome	0	0.724638	0.362319	0.512396
Superoxide dismutase activity	2	3	0.775194	46.9106	0.000599836	0.134363	0.0149293	0.0819576	2	3	1.47059	88.9891	0.000166846	0.0373735	0.00622892	0.0348823	Superoxide dismutase activity	0.766284	1.44928	1.10778	0.482948
Peroxidase activity	4	20	1.55039	14.0779	0.000162388	0.036375	0.00606249	0.0332814	3	20	2.20588	20.046	0.000429019	0.0961002	0.0137286	0.0768809	Peroxidase activity	1.53257	2.17391	1.85324	0.4535
Defense/immunity protein activity	4	61	1.55039	4.61727	0.0110993	1	0.177589	0.974916	3	61	2.20588	6.57465	0.0108317	1	0.242629	1	Defense/immunity protein activity	1.53257	2.17391	1.85324	0.4535
Isomerase activity	3	45	1.16279	4.69785	0.0260765	1	0.343596	1	1	45	0.735294	2.99033	0.287761	1	1	1	Isomerase activity	1.14943	0.724638	0.937031	0.30037
Receptor binding	3	129	1.16279	1.63902	0.278609	1	1	1	1	129	0.735294	1.04329	0.622828	1	1	1	Receptor binding	1.14943	0.724638	0.937031	0.30037
RNA binding	3	366	1.16279	0.577717	0.896036	1	1	1	1	366	0.735294	0.367736	0.938262	1	1	1	RNA binding	1.14943	0.724638	0.937031	0.30037
Antigen binding	1	42	0.387597	1.68893	0.45274	1	1	1									Antigen binding	0.383142	0	0.191571	0.270922
Binding	1	22	0.387597	3.22361	0.270644	1	1	1									Binding	0.383142	0	0.191571	0.270922
Carboxypeptidase activity	1	21	0.387597	3.37705	0.260099	1	1	1									Carboxypeptidase activity	0.383142	0	0.191571	0.270922
Cysteine-type peptidase activity	1	46	0.387597	1.54209	0.483313	1	1	1									Cysteine-type peptidase activity	0.383142	0	0.191571	0.270922
Cytokine activity	1	107	0.387597	0.663038	0.785312	1	1	1									Cytokine activity	0.383142	0	0.191571	0.270922
Growth factor activity	1	110	0.387597	0.644957	0.794403	1	1	1									Growth factor activity	0.383142	0	0.191571	0.270922
Growth factor binding	1	8	0.387597	8.8579	0.108381	1	0.809245	1									Growth factor binding	0.383142	0	0.191571	0.270922
Heat shock protein activity	1	27	0.387597	2.62687	0.321162	1	1	1									Heat shock protein activity	0.383142	0	0.191571	0.270922
Kinase activity	1	14	0.387597	5.06436	0.181914	1	1	1									Kinase activity	0.383142	0	0.191571	0.270922
Protein serine/threonine phosphatase activity	1	44	0.387597	1.61217	0.468245	1	1	1									Protein serine/threonine phosphatase activity	0.383142	0	0.191571	0.270922
Storage protein	1	3	0.387597	23.572	0.0421008	1	0.449075	1									Storage protein	0.383142	0	0.191571	0.270922
Transcription factor activity	1	842	0.387597	0.0842647	0.999996	1	1	1									Transcription factor activity	0.383142	0	0.191571	0.270922
Aldehyde dehydrogenase activity	1	1	0.387597	70.2493	0.0142345	1	0.212568	1	1	1	0.735294	133.262	0.00750345	1	0.210097	1	Aldehyde dehydrogenase activity	0.383142	0.724638	0.55389	0.241474
Enzyme regulator activity	1	13	0.387597	5.45363	0.170092	1	1	1	1	13	0.735294	10.3455	0.0933014	1	0.995215	1	Enzyme regulator activity	0.383142	0.724638	0.55389	0.241474
Ligase activity	1	112	0.387597	0.633441	0.80025	1	1	1	1	112	0.735294	1.20163	0.57094	1	1	1	Ligase activity	0.383142	0.724638	0.55389	0.241474
Metallopeptidase activity	1	101	0.387597	0.702423	0.76591	1	1	1	1	101	0.735294	1.33249	0.533651	1	1	1	Metallopeptidase activity	0.383142	0.724638	0.55389	0.241474
Methyltransferase activity	1	59	0.387597	1.20237	0.571402	1	1	1	1	59	0.735294	2.28088	0.359232	1	1	1	Methyltransferase activity	0.383142	0.724638	0.55389	0.241474
Polysaccharide binding	1	2	0.387597	35.2994	0.0282671	1	0.351769	1	1	2	0.735294	66.9627	0.014951	1	0.257617	1	Polysaccharide binding	0.383142	0.724638	0.55389	0.241474
Transferase activity, transferring aldehyde or ketonic groups	1	3	0.387597	23.572	0.0421008	1	0.449075	1	1	3	0.735294	44.7159	0.0223431	1	0.333657	1	Transferase activity, transferring aldehyde or ketonic groups	0.383142	0.724638	0.55389	0.241474
Peptidase activity	3	58	1.16279	3.64507	0.0496317	1	0.479578	1	2	58	1.47059	4.61743	0.0703707	1	0.829633	1	Peptidase activity	1.14943	1.44928	1.29935	0.212026
Receptor activity	3	361	1.16279	0.585719	0.890699	1	1	1	2	361	1.47059	0.741966	0.75717	1	1	1	Receptor activity	1.14943	1.44928	1.29935	0.212026
Complement activity	10	28	3.87597	25.1051	3.00594e-12	6.7333e-10	6.7333e-10	3.6964e-09	5	28	3.67647	23.8359	1.88991e-06	0.000423341	0.000105835	0.000592683	Complement activity	3.83142	3.62319	3.7273	0.14724
Cell adhesion molecule activity	4	356	1.55039	0.791269	0.749132	1	1	1	2	356	1.47059	0.752387	0.750283	1	1	1	Cell adhesion molecule activity	1.53257	1.44928	1.49092	0.0588961
DNA binding	2	654	0.775194	0.2159	0.999231	1	1	1	1	654	0.735294	0.2058	0.993376	1	1	1	DNA binding	0.766284	0.724638	0.745461	0.0294481
Lyase activity	2	21	0.775194	6.72066	0.0354801	1	0.418292	1	1	21	0.735294	6.40623	0.146367	1	1	1	Lyase activity	0.766284	0.724638	0.745461	0.0294481
Total genes	261								138									100	100	100	0

## Sheet: Biological pathway
Biological pathway	No. of genes in the dataset	No.of genes in the background dataset	Percentage of genes	Fold enrichment	P-value (Hypergeometric test)	Bonferroni method	BH method	Q-value (Storey-Tibshirani method)	No. of genes in the dataset	No.of genes in the background dataset	Percentage of genes	Fold enrichment	P-value (Hypergeometric test)	Bonferroni method	BH method	Q-value (Storey-Tibshirani method)	Biological pathway	Kidney Perfusate	Liver Perfusate	Average	Std. Dev
Metabolism	25	823	15.9236	1.2174	0.170482	1	1	1	33	823	37.931	2.8995	3.64444e-09	6.07892e-06	6.07892e-06	3.15383e-05	Metabolism	9.57854	23.913	16.7458	10.136
Signal Transduction									10	1208	11.4943	0.599026	0.981212	1	1	1	Signal Transduction	0	7.24638	3.62319	5.12396
Metabolism of amino acids and derivatives	7	188	4.4586	1.49369	0.189327	1	1	1	13	188	14.9425	5.0024	1.47819e-06	0.00246561	0.00123281	0.00639598	Metabolism of amino acids and derivatives	2.68199	9.42029	6.05114	4.7647
ATM pathway									4	307	4.5977	0.944222	0.620375	1	1	1	ATM pathway	0	2.89855	1.44928	2.04958
Diabetes pathways									4	216	4.5977	1.342	0.34984	1	1	1	Diabetes pathways	0	2.89855	1.44928	2.04958
Metabolism of mRNA									4	234	4.5977	1.23877	0.406903	1	1	1	Metabolism of mRNA	0	2.89855	1.44928	2.04958
Metabolism of RNA									4	281	4.5977	1.03158	0.549356	1	1	1	Metabolism of RNA	0	2.89855	1.44928	2.04958
Epithelial-to-mesenchymal transition	17	185	10.828	3.68327	2.9517e-06	0.00492344	0.000984688	0.00470687	5	185	5.74713	1.9576	0.112408	1	1	1	Epithelial-to-mesenchymal transition	6.51341	3.62319	5.0683	2.0437
FOXA transcription factor networks	6	81	3.82166	2.97208	0.0153055	1	0.609138	1	7	81	8.04598	6.25549	0.000115293	0.192308	0.0384617	0.199545	FOXA transcription factor networks	2.29885	5.07246	3.68566	1.96124
Metabolism of lipids and lipoproteins	10	257	6.36943	1.5603	0.108197	1	1	1	9	257	10.3448	2.53429	0.00872986	1	0.355156	1	Metabolism of lipids and lipoproteins	3.83142	6.52174	5.17658	1.90234
Validated targets of C-MYC transcriptional activation	3	81	1.91083	1.48851	0.32927	1	1	1	5	81	5.74713	4.47076	0.00506689	1	0.248576	1	Validated targets of C-MYC transcriptional activation	1.14943	3.62319	2.38631	1.74921
Biological oxidations	5	98	3.18471	2.04782	0.0975926	1	1	1	6	98	6.89655	4.43288	0.00224086	1	0.177988	0.923428	Biological oxidations	1.91571	4.34783	3.13177	1.71977
Immune System	21	522	13.3758	1.61239	0.019058	1	0.637112	1	8	522	9.1954	1.10927	0.435537	1	1	1	Immune System	8.04598	5.7971	6.92154	1.5902
arginine biosynthesis IV									3	6	3.44828	36.2055	4.96144e-05	0.0827568	0.0206892	0.107338	arginine biosynthesis IV	0	2.17391	1.08696	1.53719
Class A/1 (Rhodopsin-like receptors)									3	274	3.44828	0.794113	0.73791	1	1	1	Class A/1 (Rhodopsin-like receptors)	0	2.17391	1.08696	1.53719
Developmental Biology									3	432	3.44828	0.50368	0.944294	1	1	1	Developmental Biology	0	2.17391	1.08696	1.53719
G1/S Transition									3	117	3.44828	1.85963	0.219697	1	1	1	G1/S Transition	0	2.17391	1.08696	1.53719
Gene Expression									3	378	3.44828	0.575633	0.902082	1	1	1	Gene Expression	0	2.17391	1.08696	1.53719
GPCR ligand binding									3	336	3.44828	0.647585	0.851638	1	1	1	GPCR ligand binding	0	2.17391	1.08696	1.53719
HIV Infection									3	203	3.44828	1.07184	0.536862	1	1	1	HIV Infection	0	2.17391	1.08696	1.53719
Influenza Infection									3	140	3.44828	1.55414	0.305742	1	1	1	Influenza Infection	0	2.17391	1.08696	1.53719
Influenza Life Cycle									3	135	3.44828	1.61169	0.286747	1	1	1	Influenza Life Cycle	0	2.17391	1.08696	1.53719
Mitotic G1-G1/S phases									3	140	3.44828	1.55414	0.305742	1	1	1	Mitotic G1-G1/S phases	0	2.17391	1.08696	1.53719
S Phase									3	121	3.44828	1.79816	0.234336	1	1	1	S Phase	0	2.17391	1.08696	1.53719
Signaling by GPCR									3	800	3.44828	0.27199	0.999364	1	1	1	Signaling by GPCR	0	2.17391	1.08696	1.53719
Metabolism of vitamins and cofactors	2	47	1.27389	1.71289	0.328627	1	1	1	4	47	4.5977	6.16647	0.00387176	1	0.201815	1	Metabolism of vitamins and cofactors	0.766284	2.89855	1.83242	1.50774
Metabolism of nucleotides	4	58	2.54777	2.76927	0.0560597	1	0.934315	1	5	58	5.74713	6.24334	0.00116129	1	0.121065	0.628101	Metabolism of nucleotides	1.53257	3.62319	2.57788	1.47829
TNF receptor signaling pathway	7	299	4.4586	0.939196	0.624232	1	1	1	1	299	1.14943	0.244184	0.985978	1	1	1	TNF receptor signaling pathway	2.68199	0.724638	1.70332	1.38406
Cell-Cell communication	5	117	3.18471	1.71529	0.167573	1	1	1									Cell-Cell communication	1.91571	0	0.957854	1.35461
Muscle contraction	5	50	3.18471	4.01333	0.00779036	1	0.351198	1									Muscle contraction	1.91571	0	0.957854	1.35461
Hemostasis	22	375	14.0127	2.35126	0.000138133	0.230405	0.0204423	0.0977154	9	375	10.3448	1.73686	0.0732955	1	1	1	Hemostasis	8.42912	6.52174	7.47543	1.34872
Innate Immune System	16	183	10.1911	3.50462	1.11547e-05	0.018606	0.002658	0.0127054	6	183	6.89655	2.37401	0.0404829	1	0.767085	1	Innate Immune System	6.13027	4.34783	5.23905	1.26038
Validated nuclear estrogen receptor alpha network	3	64	1.91083	1.88383	0.214072	1	1	1	4	64	4.5977	4.52875	0.011551	1	0.437886	1	Validated nuclear estrogen receptor alpha network	1.14943	2.89855	2.02399	1.23682
C-MYC pathway	5	149	3.18471	1.34693	0.315034	1	1	1	5	149	5.74713	2.43055	0.0548075	1	0.972542	1	C-MYC pathway	1.91571	3.62319	2.76945	1.20737
E-cadherin signaling events	8	280	5.09554	1.146	0.399449	1	1	1	2	280	2.29885	0.518925	0.905393	1	1	1	E-cadherin signaling events	3.06513	1.44928	2.2572	1.14258
Signaling by Insulin receptor	4	79	2.54777	2.03323	0.134312	1	1	1									Signaling by Insulin receptor	1.53257	0	0.766284	1.08369
Smooth Muscle Contraction	4	24	2.54777	6.69077	0.00268806	1	0.166063	0.793789									Smooth Muscle Contraction	1.53257	0	0.766284	1.08369
3' -UTR-mediated translational regulation									2	102	2.29885	1.42441	0.414001	1	1	1	3' -UTR-mediated translational regulation	0	1.44928	0.724638	1.02479
ATR signaling pathway									2	250	2.29885	0.581194	0.866786	1	1	1	ATR signaling pathway	0	1.44928	0.724638	1.02479
Cap-dependent Translation Initiation									2	110	2.29885	1.32083	0.452037	1	1	1	Cap-dependent Translation Initiation	0	1.44928	0.724638	1.02479
Cell Cycle Checkpoints									2	118	2.29885	1.23129	0.488668	1	1	1	Cell Cycle Checkpoints	0	1.44928	0.724638	1.02479
Cytosolic sulfonation of small molecules									2	7	2.29885	20.7281	0.00379653	1	0.201815	1	Cytosolic sulfonation of small molecules	0	1.44928	0.724638	1.02479
Direct p53 effectors									2	138	2.29885	1.05285	0.573352	1	1	1	Direct p53 effectors	0	1.44928	0.724638	1.02479
E2F transcription factor network									2	73	2.29885	1.9902	0.267815	1	1	1	E2F transcription factor network	0	1.44928	0.724638	1.02479
Eukaryotic Translation Initiation									2	110	2.29885	1.32083	0.452037	1	1	1	Eukaryotic Translation Initiation	0	1.44928	0.724638	1.02479
Eukaryotic Translation Termination									2	82	2.29885	1.77179	0.314089	1	1	1	Eukaryotic Translation Termination	0	1.44928	0.724638	1.02479
fatty acid beta-oxidation I									2	19	2.29885	7.64357	0.0277651	1	0.571755	1	fatty acid beta-oxidation I	0	1.44928	0.724638	1.02479
Formation of a pool of free 40S subunits									2	92	2.29885	1.57922	0.364758	1	1	1	Formation of a pool of free 40S subunits	0	1.44928	0.724638	1.02479
Glycogen breakdown (glycogenolysis)									2	14	2.29885	10.3715	0.0154496	1	0.505291	1	Glycogen breakdown (glycogenolysis)	0	1.44928	0.724638	1.02479
GTP hydrolysis and joining of the 60S ribosomal subunit									2	103	2.29885	1.41058	0.418827	1	1	1	GTP hydrolysis and joining of the 60S ribosomal subunit	0	1.44928	0.724638	1.02479
Insulin Synthesis and Processing									2	132	2.29885	1.10071	0.549026	1	1	1	Insulin Synthesis and Processing	0	1.44928	0.724638	1.02479
L13a-mediated translational silencing of Ceruloplasmin expression									2	102	2.29885	1.42441	0.414001	1	1	1	L13a-mediated translational silencing of Ceruloplasmin expression	0	1.44928	0.724638	1.02479
Mesenchymal-to-epithelial transition									2	223	2.29885	0.651559	0.820403	1	1	1	Mesenchymal-to-epithelial transition	0	1.44928	0.724638	1.02479
Nonsense Mediated Decay Enhanced by the Exon Junction Complex									2	104	2.29885	1.39702	0.423633	1	1	1	Nonsense Mediated Decay Enhanced by the Exon Junction Complex	0	1.44928	0.724638	1.02479
Nonsense Mediated Decay Independent of the Exon Junction Complex									2	87	2.29885	1.66997	0.339565	1	1	1	Nonsense Mediated Decay Independent of the Exon Junction Complex	0	1.44928	0.724638	1.02479
Nonsense-Mediated Decay									2	104	2.29885	1.39702	0.423633	1	1	1	Nonsense-Mediated Decay	0	1.44928	0.724638	1.02479
p53 pathway									2	189	2.29885	0.768765	0.742165	1	1	1	p53 pathway	0	1.44928	0.724638	1.02479
p63 transcription factor network									2	105	2.29885	1.38372	0.428419	1	1	1	p63 transcription factor network	0	1.44928	0.724638	1.02479
Peroxisomal lipid metabolism									2	20	2.29885	7.26158	0.030577	1	0.621981	1	Peroxisomal lipid metabolism	0	1.44928	0.724638	1.02479
Regulation of beta-cell development									2	108	2.29885	1.34528	0.442654	1	1	1	Regulation of beta-cell development	0	1.44928	0.724638	1.02479
Regulation of gene expression in beta cells									2	98	2.29885	1.48254	0.39451	1	1	1	Regulation of gene expression in beta cells	0	1.44928	0.724638	1.02479
Transmembrane transport of small molecules									2	378	2.29885	0.384393	0.970887	1	1	1	Transmembrane transport of small molecules	0	1.44928	0.724638	1.02479
Validated transcriptional targets of deltaNp63 isoforms									2	64	2.29885	2.27002	0.221567	1	1	1	Validated transcriptional targets of deltaNp63 isoforms	0	1.44928	0.724638	1.02479
Viral mRNA Translation									2	82	2.29885	1.77179	0.314089	1	1	1	Viral mRNA Translation	0	1.44928	0.724638	1.02479
urea cycle									2	6	2.29885	24.1771	0.00273637	1	0.190178	0.986669	urea cycle	0	1.44928	0.724638	1.02479
Vpu mediated degradation of CD4	2	67	1.27389	1.20166	0.501888	1	1	1	3	67	3.44828	3.2472	0.065066	1	0.993539	1	Vpu mediated degradation of CD4	0.766284	2.17391	1.4701	0.995344
Phase II conjugation	4	39	2.54777	4.11806	0.015586	1	0.609138	1	4	39	4.5977	7.43106	0.00194157	1	0.161927	0.840101	Phase II conjugation	1.53257	2.89855	2.21556	0.965896
Complement cascade	11	22	7.00637	20.0397	9.19224e-13	1.53327e-09	1.53327e-09	7.32911e-09	4	22	4.5977	13.1706	0.000206516	0.344469	0.0492099	0.255308	Complement cascade	4.21456	2.89855	3.55656	0.930559
Platelet activation, signaling and aggregation	9	138	5.73248	2.6154	0.00737636	1	0.341771	1	3	138	3.44828	1.57666	0.298134	1	1	1	Platelet activation, signaling and aggregation	3.44828	2.17391	2.81109	0.901111
CDC42 signaling events	24	755	15.2866	1.27398	0.125087	1	1	1	11	755	12.6437	1.05418	0.475932	1	1	1	CDC42 signaling events	9.1954	7.97101	8.58321	0.865773
Axon guidance	5	219	3.18471	0.916427	0.644191	1	1	1	1	219	1.14943	0.33338	0.955164	1	1	1	Axon guidance	1.91571	0.724638	1.32017	0.842214
Centrosome maturation	5	70	3.18471	2.86683	0.0299719	1	0.781142	1	1	70	1.14943	1.0429	0.624834	1	1	1	Centrosome maturation	1.91571	0.724638	1.32017	0.842214
G2/M Transition	5	96	3.18471	2.09048	0.0912862	1	0.997294	1	1	96	1.14943	0.760479	0.740075	1	1	1	G2/M Transition	1.91571	0.724638	1.32017	0.842214
Golgi Cisternae Pericentriolar Stack Reorganization	5	62	3.18471	3.23668	0.0187581	1	0.637112	1	1	62	1.14943	1.17745	0.580118	1	1	1	Golgi Cisternae Pericentriolar Stack Reorganization	1.91571	0.724638	1.32017	0.842214
Loss of Nlp from mitotic centrosomes	5	61	3.18471	3.28973	0.0175892	1	0.637112	1	1	61	1.14943	1.19675	0.574171	1	1	1	Loss of Nlp from mitotic centrosomes	1.91571	0.724638	1.32017	0.842214
Loss of proteins required for interphase microtubule organizationÃÂ from the centrosome	5	61	3.18471	3.28973	0.0175892	1	0.637112	1	1	61	1.14943	1.19675	0.574171	1	1	1	Loss of proteins required for interphase microtubule organizationÃÂ from the centrosome	1.91571	0.724638	1.32017	0.842214
M Phase	5	158	3.18471	1.27021	0.359803	1	1	1	1	158	1.14943	0.462082	0.892338	1	1	1	M Phase	1.91571	0.724638	1.32017	0.842214
Mitotic G2-G2/M phases	5	99	3.18471	2.02714	0.100827	1	1	1	1	99	1.14943	0.737436	0.750876	1	1	1	Mitotic G2-G2/M phases	1.91571	0.724638	1.32017	0.842214
Mitotic Prophase	5	62	3.18471	3.23668	0.0187581	1	0.637112	1	1	62	1.14943	1.17745	0.580118	1	1	1	Mitotic Prophase	1.91571	0.724638	1.32017	0.842214
p75(NTR)-mediated signaling	5	178	3.18471	1.1275	0.459253	1	1	1	1	178	1.14943	0.410166	0.919137	1	1	1	p75(NTR)-mediated signaling	1.91571	0.724638	1.32017	0.842214
Recruitment of mitotic centrosome proteins and complexes	5	70	3.18471	2.86683	0.0299719	1	0.781142	1	1	70	1.14943	1.0429	0.624834	1	1	1	Recruitment of mitotic centrosome proteins and complexes	1.91571	0.724638	1.32017	0.842214
Signalling by NGF	5	143	3.18471	1.40344	0.285626	1	1	1	1	143	1.14943	0.510549	0.866639	1	1	1	Signalling by NGF	1.91571	0.724638	1.32017	0.842214
a6b1 and a6b4 Integrin signaling	3	35	1.91083	3.44428	0.0557945	1	0.934315	1									a6b1 and a6b4 Integrin signaling	1.14943	0	0.574713	0.812766
Alpha4 beta1 integrin signaling events	3	33	1.91083	3.65296	0.0482017	1	0.934315	1									Alpha4 beta1 integrin signaling events	1.14943	0	0.574713	0.812766
Alpha6Beta4Integrin	3	48	1.91083	2.51165	0.117189	1	1	1									Alpha6Beta4Integrin	1.14943	0	0.574713	0.812766
Cell junction organization	3	69	1.91083	1.74734	0.24726	1	1	1									Cell junction organization	1.14943	0	0.574713	0.812766
Gluconeogenesis	3	20	1.91083	6.0262	0.0127319	1	0.530918	1									Gluconeogenesis	1.14943	0	0.574713	0.812766
GP1b-IX-V activation signalling	3	9	1.91083	13.3834	0.00114739	1	0.0911357	0.435634									GP1b-IX-V activation signalling	1.14943	0	0.574713	0.812766
Neurotrophic factor-mediated Trk receptor signaling	3	101	1.91083	1.19379	0.464277	1	1	1									Neurotrophic factor-mediated Trk receptor signaling	1.14943	0	0.574713	0.812766
sucrose degradation	3	7	1.91083	17.2017	0.000496047	0.827407	0.0517129	0.247191									sucrose degradation	1.14943	0	0.574713	0.812766
Amino acid synthesis and interconversion (transamination)	1	10	0.636943	4.04214	0.223496	1	1	1	2	10	2.29885	14.5159	0.00791879	1	0.330213	1	Amino acid synthesis and interconversion (transamination)	0.383142	1.44928	0.916209	0.75387
Circadian Clock	1	32	0.636943	1.26404	0.555538	1	1	1	2	32	2.29885	4.53934	0.0717979	1	1	1	Circadian Clock	0.383142	1.44928	0.916209	0.75387
Cyclin D associated events in G1	1	31	0.636943	1.3048	0.544102	1	1	1	2	31	2.29885	4.68572	0.0679037	1	0.993539	1	Cyclin D associated events in G1	0.383142	1.44928	0.916209	0.75387
eNOS activation and regulation	1	18	0.636943	2.24663	0.365939	1	1	1	2	18	2.29885	8.06797	0.0250646	1	0.571755	1	eNOS activation and regulation	0.383142	1.44928	0.916209	0.75387
ethanol degradation II (cytosol)	1	6	0.636943	6.73242	0.140774	1	1	1	2	6	2.29885	24.1771	0.00273637	1	0.190178	0.986669	ethanol degradation II (cytosol)	0.383142	1.44928	0.916209	0.75387
ethanol degradation IV (peroxisomal)	1	7	0.636943	5.77201	0.162241	1	1	1	2	7	2.29885	20.7281	0.00379653	1	0.201815	1	ethanol degradation IV (peroxisomal)	0.383142	1.44928	0.916209	0.75387
Ethanol oxidation	1	4	0.636943	10.0902	0.0961868	1	0.997294	1	2	4	2.29885	36.2355	0.00111449	1	0.121065	0.628101	Ethanol oxidation	0.383142	1.44928	0.916209	0.75387
G1 Phase	1	31	0.636943	1.3048	0.544102	1	1	1	2	31	2.29885	4.68572	0.0679037	1	0.993539	1	G1 Phase	0.383142	1.44928	0.916209	0.75387
GDP-glucose biosynthesis	1	4	0.636943	10.0902	0.0961868	1	0.997294	1	2	4	2.29885	36.2355	0.00111449	1	0.121065	0.628101	GDP-glucose biosynthesis	0.383142	1.44928	0.916209	0.75387
glucose and glucose-1-phosphate degradation	1	4	0.636943	10.0902	0.0961868	1	0.997294	1	2	4	2.29885	36.2355	0.00111449	1	0.121065	0.628101	glucose and glucose-1-phosphate degradation	0.383142	1.44928	0.916209	0.75387
Glyoxylate metabolism	1	5	0.636943	8.07621	0.118761	1	1	1	2	5	2.29885	29.0028	0.00184078	1	0.161601	0.838412	Glyoxylate metabolism	0.383142	1.44928	0.916209	0.75387
Metabolism of nitric oxide	1	18	0.636943	2.24663	0.365939	1	1	1	2	18	2.29885	8.06797	0.0250646	1	0.571755	1	Metabolism of nitric oxide	0.383142	1.44928	0.916209	0.75387
NAD biosynthesis II (from tryptophan)	1	10	0.636943	4.04214	0.223496	1	1	1	2	10	2.29885	14.5159	0.00791879	1	0.330213	1	NAD biosynthesis II (from tryptophan)	0.383142	1.44928	0.916209	0.75387
Nicotinate metabolism	1	8	0.636943	5.05141	0.183175	1	1	1	2	8	2.29885	18.1404	0.00501666	1	0.248576	1	Nicotinate metabolism	0.383142	1.44928	0.916209	0.75387
noradrenaline and adrenaline degradation	1	7	0.636943	5.77201	0.162241	1	1	1	2	7	2.29885	20.7281	0.00379653	1	0.201815	1	noradrenaline and adrenaline degradation	0.383142	1.44928	0.916209	0.75387
Phase 1 - Functionalization of compounds	1	60	0.636943	0.674251	0.782133	1	1	1	2	60	2.29885	2.42133	0.201227	1	1	1	Phase 1 - Functionalization of compounds	0.383142	1.44928	0.916209	0.75387
Purine catabolism	1	11	0.636943	3.67501	0.242909	1	1	1	2	11	2.29885	13.1975	0.00959201	1	0.38094	1	Purine catabolism	0.383142	1.44928	0.916209	0.75387
Regulation of Lipid Metabolism by Peroxisome proliferator-activated receptor alpha (PPARalpha)	1	32	0.636943	1.26404	0.555538	1	1	1	2	32	2.29885	4.53934	0.0717979	1	1	1	Regulation of Lipid Metabolism by Peroxisome proliferator-activated receptor alpha (PPARalpha)	0.383142	1.44928	0.916209	0.75387
serotonin degradation	1	7	0.636943	5.77201	0.162241	1	1	1	2	7	2.29885	20.7281	0.00379653	1	0.201815	1	serotonin degradation	0.383142	1.44928	0.916209	0.75387
Synthesis and interconversion of nucleotide di- and triphosphates	1	16	0.636943	2.52728	0.332971	1	1	1	2	16	2.29885	9.07584	0.0200122	1	0.571755	1	Synthesis and interconversion of nucleotide di- and triphosphates	0.383142	1.44928	0.916209	0.75387
Tetrahydrobiopterin (BH4) synthesis, recycling, salvage and regulation	1	12	0.636943	3.36901	0.261839	1	1	1	2	12	2.29885	12.0986	0.0114076	1	0.437886	1	Tetrahydrobiopterin (BH4) synthesis, recycling, salvage and regulation	0.383142	1.44928	0.916209	0.75387
tryptophan degradation X (mammalian, via tryptamine)	1	6	0.636943	6.73242	0.140774	1	1	1	2	6	2.29885	24.1771	0.00273637	1	0.190178	0.986669	tryptophan degradation X (mammalian, via tryptamine)	0.383142	1.44928	0.916209	0.75387
tyrosine degradation I	1	5	0.636943	8.07621	0.118761	1	1	1	2	5	2.29885	29.0028	0.00184078	1	0.161601	0.838412	tyrosine degradation I	0.383142	1.44928	0.916209	0.75387
Translation	3	117	1.91083	1.03055	0.563365	1	1	1	3	117	3.44828	1.85963	0.219697	1	1	1	Translation	1.14943	2.17391	1.66167	0.724422
PAR1-mediated thrombin signaling events	41	1296	26.1146	1.26767	0.0545508	1	0.934315	1	23	1296	26.4368	1.28348	0.112945	1	1	1	PAR1-mediated thrombin signaling events	15.7088	16.6667	16.1877	0.677305
Glypican 3 network	6	206	3.82166	1.16872	0.409546	1	1	1	2	206	2.29885	0.705326	0.784334	1	1	1	Glypican 3 network	2.29885	1.44928	1.87406	0.60074
Caspase cascade in apoptosis	4	52	2.54777	3.08874	0.0400577	1	0.902922	1	1	52	1.14943	1.40384	0.516754	1	1	1	Caspase cascade in apoptosis	1.53257	0.724638	1.1286	0.571292
FAS (CD95) signaling pathway	4	130	2.54777	1.23564	0.408638	1	1	1	1	130	1.14943	0.5616	0.839523	1	1	1	FAS (CD95) signaling pathway	1.53257	0.724638	1.1286	0.571292
Amyloids	2	2	1.27389	40.0612	0.000619144	1	0.0543544	0.259817									Amyloids	0.766284	0	0.383142	0.541844
AndrogenReceptor	2	78	1.27389	1.03221	0.584375	1	1	1									AndrogenReceptor	0.766284	0	0.383142	0.541844
CD28 co-stimulation	2	36	1.27389	2.23613	0.226365	1	1	1									CD28 co-stimulation	0.766284	0	0.383142	0.541844
CD28 dependent Vav1 pathway	2	18	1.27389	4.47102	0.072961	1	0.934315	1									CD28 dependent Vav1 pathway	0.766284	0	0.383142	0.541844
Cell-extracellular matrix interactions	2	16	1.27389	5.02955	0.0590946	1	0.934315	1									Cell-extracellular matrix interactions	0.766284	0	0.383142	0.541844
Costimulation by the CD28 family	2	52	1.27389	1.54822	0.374179	1	1	1									Costimulation by the CD28 family	0.766284	0	0.383142	0.541844
Creation of C4 and C2 activators	2	9	1.27389	8.93707	0.019862	1	0.637112	1									Creation of C4 and C2 activators	0.766284	0	0.383142	0.541844
Endogenous TLR signaling	2	57	1.27389	1.41244	0.418448	1	1	1									Endogenous TLR signaling	0.766284	0	0.383142	0.541844
glutathione-mediated detoxification	2	19	1.27389	4.23582	0.0802481	1	0.963762	1									glutathione-mediated detoxification	0.766284	0	0.383142	0.541844
Glycolysis	2	5	1.27389	16.0725	0.00589178	1	0.289044	1									Glycolysis	0.766284	0	0.383142	0.541844
Hormone-sensitive lipase (HSL)-mediated triacylglycerol hydrolysis	2	12	1.27389	6.70466	0.0346756	1	0.838244	1									Hormone-sensitive lipase (HSL)-mediated triacylglycerol hydrolysis	0.766284	0	0.383142	0.541844
Inflammasomes	2	17	1.27389	4.73386	0.0659044	1	0.934315	1									Inflammasomes	0.766284	0	0.383142	0.541844
Insulin receptor recycling	2	28	1.27389	2.8748	0.153806	1	1	1									Insulin receptor recycling	0.766284	0	0.383142	0.541844
Insulin receptor signalling cascade	2	56	1.27389	1.43765	0.409715	1	1	1									Insulin receptor signalling cascade	0.766284	0	0.383142	0.541844
Insulin-mediated glucose transport	2	29	1.27389	2.7757	0.16263	1	1	1									Insulin-mediated glucose transport	0.766284	0	0.383142	0.541844
Interaction between L1 and Ankyrins	2	12	1.27389	6.70466	0.0346756	1	0.838244	1									Interaction between L1 and Ankyrins	0.766284	0	0.383142	0.541844
L1CAM interactions	2	79	1.27389	1.01915	0.591359	1	1	1									L1CAM interactions	0.766284	0	0.383142	0.541844
NCAM signaling for neurite out-growth	2	57	1.27389	1.41244	0.418448	1	1	1									NCAM signaling for neurite out-growth	0.766284	0	0.383142	0.541844
Nephrin interactions	2	29	1.27389	2.7757	0.16263	1	1	1									Nephrin interactions	0.766284	0	0.383142	0.541844
NGF signalling via TRKA from the plasma membrane	2	107	1.27389	0.752481	0.752499	1	1	1									NGF signalling via TRKA from the plasma membrane	0.766284	0	0.383142	0.541844
p38 signaling mediated by MAPKAP kinases	2	21	1.27389	3.8326	0.0954513	1	0.997294	1									p38 signaling mediated by MAPKAP kinases	0.766284	0	0.383142	0.541844
pentose phosphate pathway (oxidative branch)	2	4	1.27389	20.0806	0.00359389	1	0.209647	1									pentose phosphate pathway (oxidative branch)	0.766284	0	0.383142	0.541844
Protein folding	2	28	1.27389	2.8748	0.153806	1	1	1									Protein folding	0.766284	0	0.383142	0.541844
Purine salvage	2	7	1.27389	11.4869	0.0119722	1	0.512041	1									Purine salvage	0.766284	0	0.383142	0.541844
Regulation of Insulin Secretion	2	48	1.27389	1.67721	0.33782	1	1	1									Regulation of Insulin Secretion	0.766284	0	0.383142	0.541844
Role of Calcineurin-dependent NFAT signaling in lymphocytes	2	95	1.27389	0.847522	0.691362	1	1	1									Role of Calcineurin-dependent NFAT signaling in lymphocytes	0.766284	0	0.383142	0.541844
Signaling events mediated by PTP1B	2	52	1.27389	1.54822	0.374179	1	1	1									Signaling events mediated by PTP1B	0.766284	0	0.383142	0.541844
Signaling mediated by p38-alpha and p38-beta	2	50	1.27389	1.61014	0.356089	1	1	1									Signaling mediated by p38-alpha and p38-beta	0.766284	0	0.383142	0.541844
Striated Muscle Contraction	2	30	1.27389	2.68321	0.171543	1	1	1									Striated Muscle Contraction	0.766284	0	0.383142	0.541844
Syndecan-2-mediated signaling events	2	77	1.27389	1.04562	0.577305	1	1	1									Syndecan-2-mediated signaling events	0.766284	0	0.383142	0.541844
The NLRP3 inflammasome	2	11	1.27389	7.31363	0.0293703	1	0.781142	1									The NLRP3 inflammasome	0.766284	0	0.383142	0.541844
Transcriptional Regulation of White Adipocyte Differentiation	2	69	1.27389	1.16683	0.517645	1	1	1									Transcriptional Regulation of White Adipocyte Differentiation	0.766284	0	0.383142	0.541844
Transferrin endocytosis and recycling	2	27	1.27389	2.98123	0.145081	1	1	1									Transferrin endocytosis and recycling	0.766284	0	0.383142	0.541844
Trk receptor signaling mediated by PI3K and PLC-gamma	2	63	1.27389	1.27794	0.469411	1	1	1									Trk receptor signaling mediated by PI3K and PLC-gamma	0.766284	0	0.383142	0.541844
Validated targets of C-MYC transcriptional repression	2	63	1.27389	1.27794	0.469411	1	1	1									Validated targets of C-MYC transcriptional repression	0.766284	0	0.383142	0.541844
VEGFR3 signaling in lymphatic endothelium	2	25	1.27389	3.21963	0.127972	1	1	1									VEGFR3 signaling in lymphatic endothelium	0.766284	0	0.383142	0.541844
Activated TLR4 signalling									1	72	1.14943	1.01394	0.635257	1	1	1	Activated TLR4 signalling	0	0.724638	0.362319	0.512396
alanine biosynthesis II									1	2	1.14943	36.3252	0.0274738	1	0.571755	1	alanine biosynthesis II	0	0.724638	0.362319	0.512396
alanine degradation III									1	2	1.14943	36.3252	0.0274738	1	0.571755	1	alanine degradation III	0	0.724638	0.362319	0.512396
ascorbate recycling (cytosolic)									1	1	1.14943	72.2907	0.0138315	1	0.470835	1	ascorbate recycling (cytosolic)	0	0.724638	0.362319	0.512396
Beta oxidation of butanoyl-CoA to acetyl-CoA									1	3	1.14943	24.257	0.0409296	1	0.767085	1	Beta oxidation of butanoyl-CoA to acetyl-CoA	0	0.724638	0.362319	0.512396
Beta oxidation of decanoyl-CoA to octanoyl-CoA-CoA									1	5	1.14943	14.5736	0.0672914	1	0.993539	1	Beta oxidation of decanoyl-CoA to octanoyl-CoA-CoA	0	0.724638	0.362319	0.512396
Beta oxidation of hexanoyl-CoA to butanoyl-CoA									1	5	1.14943	14.5736	0.0672914	1	0.993539	1	Beta oxidation of hexanoyl-CoA to butanoyl-CoA	0	0.724638	0.362319	0.512396
Beta oxidation of lauroyl-CoA to decanoyl-CoA-CoA									1	5	1.14943	14.5736	0.0672914	1	0.993539	1	Beta oxidation of lauroyl-CoA to decanoyl-CoA-CoA	0	0.724638	0.362319	0.512396
Beta oxidation of octanoyl-CoA to hexanoyl-CoA									1	5	1.14943	14.5736	0.0672914	1	0.993539	1	Beta oxidation of octanoyl-CoA to hexanoyl-CoA	0	0.724638	0.362319	0.512396
beta-alanine biosynthesis IV									1	2	1.14943	36.3252	0.0274738	1	0.571755	1	beta-alanine biosynthesis IV	0	0.724638	0.362319	0.512396
Beta-oxidation of very long chain fatty acids									1	6	1.14943	12.1487	0.0802024	1	1	1	Beta-oxidation of very long chain fatty acids	0	0.724638	0.362319	0.512396
Carnitine synthesis									1	4	1.14943	18.2079	0.0542013	1	0.972126	1	Carnitine synthesis	0	0.724638	0.362319	0.512396
citrulline biosynthesis									1	8	1.14943	9.1153	0.105497	1	1	1	citrulline biosynthesis	0	0.724638	0.362319	0.512396
citrulline degradation									1	1	1.14943	72.2907	0.0138315	1	0.470835	1	citrulline degradation	0	0.724638	0.362319	0.512396
colanic acid building blocks biosynthesis									1	13	1.14943	5.61211	0.165764	1	1	1	colanic acid building blocks biosynthesis	0	0.724638	0.362319	0.512396
Creatine metabolism									1	3	1.14943	24.257	0.0409296	1	0.767085	1	Creatine metabolism	0	0.724638	0.362319	0.512396
Cytokine Signaling in Immune system									1	193	1.14943	0.378289	0.9348	1	1	1	Cytokine Signaling in Immune system	0	0.724638	0.362319	0.512396
Degradation of beta catenin									1	18	1.14943	4.05406	0.222014	1	1	1	Degradation of beta catenin	0	0.724638	0.362319	0.512396
DNA Repair									1	106	1.14943	0.688742	0.774384	1	1	1	DNA Repair	0	0.724638	0.362319	0.512396
dopamine degradation									1	7	1.14943	10.4156	0.0929367	1	1	1	dopamine degradation	0	0.724638	0.362319	0.512396
folate polyglutamylation									1	5	1.14943	14.5736	0.0672914	1	0.993539	1	folate polyglutamylation	0	0.724638	0.362319	0.512396
folate transformations									1	9	1.14943	8.10361	0.117885	1	1	1	folate transformations	0	0.724638	0.362319	0.512396
Formation of the active cofactor, UDP-glucuronate									1	3	1.14943	24.257	0.0409296	1	0.767085	1	Formation of the active cofactor, UDP-glucuronate	0	0.724638	0.362319	0.512396
Glucuronidation									1	6	1.14943	12.1487	0.0802024	1	1	1	Glucuronidation	0	0.724638	0.362319	0.512396
glutamate biosynthesis II									1	2	1.14943	36.3252	0.0274738	1	0.571755	1	glutamate biosynthesis II	0	0.724638	0.362319	0.512396
glutamate degradation X									1	2	1.14943	36.3252	0.0274738	1	0.571755	1	glutamate degradation X	0	0.724638	0.362319	0.512396
glycine betaine degradation									1	9	1.14943	8.10361	0.117885	1	1	1	glycine betaine degradation	0	0.724638	0.362319	0.512396
glycine biosynthesis I									1	2	1.14943	36.3252	0.0274738	1	0.571755	1	glycine biosynthesis I	0	0.724638	0.362319	0.512396
glycine biosynthesis III									1	2	1.14943	36.3252	0.0274738	1	0.571755	1	glycine biosynthesis III	0	0.724638	0.362319	0.512396
glycine degradation (creatine biosynthesis)									1	2	1.14943	36.3252	0.0274738	1	0.571755	1	glycine degradation (creatine biosynthesis)	0	0.724638	0.362319	0.512396
IL2 signaling events mediated by PI3K									1	67	1.14943	1.08959	0.608646	1	1	1	IL2 signaling events mediated by PI3K	0	0.724638	0.362319	0.512396
IL2-mediated signaling events									1	115	1.14943	0.634845	0.801411	1	1	1	IL2-mediated signaling events	0	0.724638	0.362319	0.512396
Interleukin-1 signaling									1	39	1.14943	1.87166	0.420072	1	1	1	Interleukin-1 signaling	0	0.724638	0.362319	0.512396
isoleucine degradation I									1	11	1.14943	6.63157	0.142154	1	1	1	isoleucine degradation I	0	0.724638	0.362319	0.512396
L-cysteine degradation III									1	1	1.14943	72.2907	0.0138315	1	0.470835	1	L-cysteine degradation III	0	0.724638	0.362319	0.512396
Metabolism of folate and pterines									1	8	1.14943	9.1153	0.105497	1	1	1	Metabolism of folate and pterines	0	0.724638	0.362319	0.512396
Metabolism of serotonin									1	2	1.14943	36.3252	0.0274738	1	0.571755	1	Metabolism of serotonin	0	0.724638	0.362319	0.512396
Mitochondrial Fatty Acid Beta-Oxidation									1	14	1.14943	5.21153	0.177326	1	1	1	Mitochondrial Fatty Acid Beta-Oxidation	0	0.724638	0.362319	0.512396
mitochondrial fatty acid beta-oxidation of saturated fatty acids									1	8	1.14943	9.1153	0.105497	1	1	1	mitochondrial fatty acid beta-oxidation of saturated fatty acids	0	0.724638	0.362319	0.512396
MyD88:Mal cascade initiated on plasma membrane									1	62	1.14943	1.17745	0.580118	1	1	1	MyD88:Mal cascade initiated on plasma membrane	0	0.724638	0.362319	0.512396
NAD biosynthesis from 2-amino-3-carboxymuconate semialdehyde									1	5	1.14943	14.5736	0.0672914	1	0.993539	1	NAD biosynthesis from 2-amino-3-carboxymuconate semialdehyde	0	0.724638	0.362319	0.512396
NADPH regeneration									1	1	1.14943	72.2907	0.0138315	1	0.470835	1	NADPH regeneration	0	0.724638	0.362319	0.512396
Neuronal System									1	188	1.14943	0.388349	0.929944	1	1	1	Neuronal System	0	0.724638	0.362319	0.512396
Neurotransmitter Clearance In The Synaptic Cleft									1	6	1.14943	12.1487	0.0802024	1	1	1	Neurotransmitter Clearance In The Synaptic Cleft	0	0.724638	0.362319	0.512396
NOTCH									1	57	1.14943	1.28072	0.549536	1	1	1	NOTCH	0	0.724638	0.362319	0.512396
Notch signaling pathway									1	94	1.14943	0.776657	0.732619	1	1	1	Notch signaling pathway	0	0.724638	0.362319	0.512396
Notch-mediated HES/HEY network									1	94	1.14943	0.776657	0.732619	1	1	1	Notch-mediated HES/HEY network	0	0.724638	0.362319	0.512396
oxidative ethanol degradation III (microsomal)									1	6	1.14943	12.1487	0.0802024	1	1	1	oxidative ethanol degradation III (microsomal)	0	0.724638	0.362319	0.512396
phenylalanine degradation IV (mammalian, via side chain)									1	5	1.14943	14.5736	0.0672914	1	0.993539	1	phenylalanine degradation IV (mammalian, via side chain)	0	0.724638	0.362319	0.512396
proline biosynthesis II (from arginine)									1	5	1.14943	14.5736	0.0672914	1	0.993539	1	proline biosynthesis II (from arginine)	0	0.724638	0.362319	0.512396
putrescine degradation III									1	5	1.14943	14.5736	0.0672914	1	0.993539	1	putrescine degradation III	0	0.724638	0.362319	0.512396
Pyrimidine catabolism									1	10	1.14943	7.29406	0.130103	1	1	1	Pyrimidine catabolism	0	0.724638	0.362319	0.512396
Pyrimidine metabolism									1	22	1.14943	3.31729	0.2643	1	1	1	Pyrimidine metabolism	0	0.724638	0.362319	0.512396
RIG-I/MDA5 mediated induction of IFN-alpha/beta pathways									1	67	1.14943	1.08959	0.608646	1	1	1	RIG-I/MDA5 mediated induction of IFN-alpha/beta pathways	0	0.724638	0.362319	0.512396
Serotonin clearance from the synaptic cleft									1	2	1.14943	36.3252	0.0274738	1	0.571755	1	Serotonin clearance from the synaptic cleft	0	0.724638	0.362319	0.512396
Signaling by Interleukins									1	92	1.14943	0.793539	0.724951	1	1	1	Signaling by Interleukins	0	0.724638	0.362319	0.512396
SLC-mediated transmembrane transport									1	247	1.14943	0.29559	0.970097	1	1	1	SLC-mediated transmembrane transport	0	0.724638	0.362319	0.512396
sorbitol degradation I									1	1	1.14943	72.2907	0.0138315	1	0.470835	1	sorbitol degradation I	0	0.724638	0.362319	0.512396
Stabilization of mRNA by HuR									1	8	1.14943	9.1153	0.105497	1	1	1	Stabilization of mRNA by HuR	0	0.724638	0.362319	0.512396
superpathway of serine and glycine biosynthesis I									1	4	1.14943	18.2079	0.0542013	1	0.972126	1	superpathway of serine and glycine biosynthesis I	0	0.724638	0.362319	0.512396
Synthesis of bile acids and bile salts									1	19	1.14943	3.8408	0.232805	1	1	1	Synthesis of bile acids and bile salts	0	0.724638	0.362319	0.512396
Synthesis of bile acids and bile salts via 24-hydroxycholesterol									1	10	1.14943	7.29406	0.130103	1	1	1	Synthesis of bile acids and bile salts via 24-hydroxycholesterol	0	0.724638	0.362319	0.512396
Synthesis of bile acids and bile salts via 27-hydroxycholesterol									1	6	1.14943	12.1487	0.0802024	1	1	1	Synthesis of bile acids and bile salts via 27-hydroxycholesterol	0	0.724638	0.362319	0.512396
Synthesis of bile acids and bile salts via 7alpha-hydroxycholesterol									1	15	1.14943	4.86433	0.18873	1	1	1	Synthesis of bile acids and bile salts via 7alpha-hydroxycholesterol	0	0.724638	0.362319	0.512396
TGFBR									1	125	1.14943	0.584062	0.8277	1	1	1	TGFBR	0	0.724638	0.362319	0.512396
thymine degradation									1	3	1.14943	24.257	0.0409296	1	0.767085	1	thymine degradation	0	0.724638	0.362319	0.512396
Toll Like Receptor 2 (TLR2) Cascade									1	65	1.14943	1.12311	0.597472	1	1	1	Toll Like Receptor 2 (TLR2) Cascade	0	0.724638	0.362319	0.512396
Toll Like Receptor 7/8 (TLR7/8) Cascade									1	62	1.14943	1.17745	0.580118	1	1	1	Toll Like Receptor 7/8 (TLR7/8) Cascade	0	0.724638	0.362319	0.512396
Toll Like Receptor 9 (TLR9) Cascade									1	65	1.14943	1.12311	0.597472	1	1	1	Toll Like Receptor 9 (TLR9) Cascade	0	0.724638	0.362319	0.512396
Toll Like Receptor TLR1:TLR2 Cascade									1	64	1.14943	1.14066	0.591768	1	1	1	Toll Like Receptor TLR1:TLR2 Cascade	0	0.724638	0.362319	0.512396
Toll Like Receptor TLR6:TLR2 Cascade									1	64	1.14943	1.14066	0.591768	1	1	1	Toll Like Receptor TLR6:TLR2 Cascade	0	0.724638	0.362319	0.512396
Transmission across Chemical Synapses									1	121	1.14943	0.603368	0.817625	1	1	1	Transmission across Chemical Synapses	0	0.724638	0.362319	0.512396
Transport of glucose and other sugars, bile salts and organic acids, metal ions and amine compounds									1	94	1.14943	0.776657	0.732619	1	1	1	Transport of glucose and other sugars, bile salts and organic acids, metal ions and amine compounds	0	0.724638	0.362319	0.512396
UDP-D-xylose and UDP-D-glucuronate biosynthesis									1	2	1.14943	36.3252	0.0274738	1	0.571755	1	UDP-D-xylose and UDP-D-glucuronate biosynthesis	0	0.724638	0.362319	0.512396
uracil degradation II (reductive)									1	3	1.14943	24.257	0.0409296	1	0.767085	1	uracil degradation II (reductive)	0	0.724638	0.362319	0.512396
Activation of APC/C and APC/C:Cdc20 mediated degradation of mitotic proteins	2	72	1.27389	1.11822	0.540656	1	1	1	2	72	2.29885	2.01783	0.262661	1	1	1	Activation of APC/C and APC/C:Cdc20 mediated degradation of mitotic proteins	0.766284	1.44928	1.10778	0.482948
Activation of C3 and C5	2	3	1.27389	26.7518	0.00182691	1	0.132491	0.633313	2	3	2.29885	48.2738	0.000562309	0.937932	0.0937932	0.486612	Activation of C3 and C5	0.766284	1.44928	1.10778	0.482948
Antigen processing: Ubiquitination & Proteasome degradation	2	69	1.27389	1.16683	0.517645	1	1	1	2	69	2.29885	2.10555	0.247213	1	1	1	Antigen processing: Ubiquitination & Proteasome degradation	0.766284	1.44928	1.10778	0.482948
Antigen processing-Cross presentation	2	86	1.27389	0.936205	0.637812	1	1	1	2	86	2.29885	1.68939	0.334489	1	1	1	Antigen processing-Cross presentation	0.766284	1.44928	1.10778	0.482948
APC/C:Cdc20 mediated degradation of mitotic proteins	2	71	1.27389	1.13397	0.53307	1	1	1	2	71	2.29885	2.04625	0.257509	1	1	1	APC/C:Cdc20 mediated degradation of mitotic proteins	0.766284	1.44928	1.10778	0.482948
APC/C:Cdc20 mediated degradation of Securin	2	66	1.27389	1.21986	0.493888	1	1	1	2	66	2.29885	2.20125	0.231803	1	1	1	APC/C:Cdc20 mediated degradation of Securin	0.766284	1.44928	1.10778	0.482948
APC/C:Cdh1 mediated degradation of Cdc20 and other APC/C:Cdh1 targeted proteins in late mitosis/early G1	2	69	1.27389	1.16683	0.517645	1	1	1	2	69	2.29885	2.10555	0.247213	1	1	1	APC/C:Cdh1 mediated degradation of Cdc20 and other APC/C:Cdh1 targeted proteins in late mitosis/early G1	0.766284	1.44928	1.10778	0.482948
Assembly of the pre-replicative complex	2	83	1.27389	0.97004	0.618424	1	1	1	2	83	2.29885	1.75044	0.319202	1	1	1	Assembly of the pre-replicative complex	0.766284	1.44928	1.10778	0.482948
Autodegradation of Cdh1 by Cdh1:APC/C	2	60	1.27389	1.34183	0.44425	1	1	1	2	60	2.29885	2.42133	0.201227	1	1	1	Autodegradation of Cdh1 by Cdh1:APC/C	0.766284	1.44928	1.10778	0.482948
Autodegradation of the E3 ubiquitin ligase COP1	2	68	1.27389	1.18399	0.509807	1	1	1	2	68	2.29885	2.13651	0.24207	1	1	1	Autodegradation of the E3 ubiquitin ligase COP1	0.766284	1.44928	1.10778	0.482948
Cdc20:Phospho-APC/C mediated degradation of Cyclin A	2	69	1.27389	1.16683	0.517645	1	1	1	2	69	2.29885	2.10555	0.247213	1	1	1	Cdc20:Phospho-APC/C mediated degradation of Cyclin A	0.766284	1.44928	1.10778	0.482948
CDK-mediated phosphorylation and removal of Cdc6	2	66	1.27389	1.21986	0.493888	1	1	1	2	66	2.29885	2.20125	0.231803	1	1	1	CDK-mediated phosphorylation and removal of Cdc6	0.766284	1.44928	1.10778	0.482948
CDT1 association with the CDC6:ORC:origin complex	2	74	1.27389	1.088	0.555573	1	1	1	2	74	2.29885	1.96331	0.272968	1	1	1	CDT1 association with the CDC6:ORC:origin complex	0.766284	1.44928	1.10778	0.482948
Class I MHC mediated antigen processing & presentation	2	101	1.27389	0.797179	0.723342	1	1	1	2	101	2.29885	1.43851	0.409156	1	1	1	Class I MHC mediated antigen processing & presentation	0.766284	1.44928	1.10778	0.482948
Cross-presentation of soluble exogenous antigens (endosomes)	2	67	1.27389	1.20166	0.501888	1	1	1	2	67	2.29885	2.1684	0.236933	1	1	1	Cross-presentation of soluble exogenous antigens (endosomes)	0.766284	1.44928	1.10778	0.482948
Dissolution of Fibrin Clot	2	10	1.27389	8.04426	0.0244252	1	0.730416	1	2	10	2.29885	14.5159	0.00791879	1	0.330213	1	Dissolution of Fibrin Clot	0.766284	1.44928	1.10778	0.482948
DNA Replication Pre-Initiation	2	98	1.27389	0.82158	0.707714	1	1	1	2	98	2.29885	1.48254	0.39451	1	1	1	DNA Replication Pre-Initiation	0.766284	1.44928	1.10778	0.482948
ER-Phagosome pathway	2	80	1.27389	1.00641	0.598256	1	1	1	2	80	2.29885	1.81608	0.303839	1	1	1	ER-Phagosome pathway	0.766284	1.44928	1.10778	0.482948
formaldehyde oxidation II (glutathione-dependent)	2	2	1.27389	40.0612	0.000619144	1	0.0543544	0.259817	2	2	2.29885	72.2907	0.000189141	0.315487	0.0492099	0.255308	formaldehyde oxidation II (glutathione-dependent)	0.766284	1.44928	1.10778	0.482948
G1/S DNA Damage Checkpoints	2	76	1.27389	1.05937	0.570147	1	1	1	2	76	2.29885	1.91165	0.283272	1	1	1	G1/S DNA Damage Checkpoints	0.766284	1.44928	1.10778	0.482948
Glucocorticoid receptor regulatory network	2	80	1.27389	1.00641	0.598256	1	1	1	2	80	2.29885	1.81608	0.303839	1	1	1	Glucocorticoid receptor regulatory network	0.766284	1.44928	1.10778	0.482948
Glucocorticoid receptor signaling	2	85	1.27389	0.947218	0.631436	1	1	1	2	85	2.29885	1.70926	0.329403	1	1	1	Glucocorticoid receptor signaling	0.766284	1.44928	1.10778	0.482948
M/G1 Transition	2	98	1.27389	0.82158	0.707714	1	1	1	2	98	2.29885	1.48254	0.39451	1	1	1	M/G1 Transition	0.766284	1.44928	1.10778	0.482948
Orc1 removal from chromatin	2	83	1.27389	0.97004	0.618424	1	1	1	2	83	2.29885	1.75044	0.319202	1	1	1	Orc1 removal from chromatin	0.766284	1.44928	1.10778	0.482948
p53-Dependent G1 DNA Damage Response	2	72	1.27389	1.11822	0.540656	1	1	1	2	72	2.29885	2.01783	0.262661	1	1	1	p53-Dependent G1 DNA Damage Response	0.766284	1.44928	1.10778	0.482948
p53-Dependent G1/S DNA damage checkpoint	2	72	1.27389	1.11822	0.540656	1	1	1	2	72	2.29885	2.01783	0.262661	1	1	1	p53-Dependent G1/S DNA damage checkpoint	0.766284	1.44928	1.10778	0.482948
p53-Independent DNA Damage Response	2	70	1.27389	1.15016	0.525399	1	1	1	2	70	2.29885	2.07548	0.252359	1	1	1	p53-Independent DNA Damage Response	0.766284	1.44928	1.10778	0.482948
p53-Independent G1/S DNA damage checkpoint	2	70	1.27389	1.15016	0.525399	1	1	1	2	70	2.29885	2.07548	0.252359	1	1	1	p53-Independent G1/S DNA damage checkpoint	0.766284	1.44928	1.10778	0.482948
p73 transcription factor network	2	78	1.27389	1.03221	0.584375	1	1	1	2	78	2.29885	1.86264	0.293564	1	1	1	p73 transcription factor network	0.766284	1.44928	1.10778	0.482948
Phenylalanine and tyrosine catabolism	2	9	1.27389	8.93707	0.019862	1	0.637112	1	2	9	2.29885	16.127	0.00639222	1	0.288168	1	Phenylalanine and tyrosine catabolism	0.766284	1.44928	1.10778	0.482948
Regulation of activated PAK-2p34 by proteasome mediated degradation	2	66	1.27389	1.21986	0.493888	1	1	1	2	66	2.29885	2.20125	0.231803	1	1	1	Regulation of activated PAK-2p34 by proteasome mediated degradation	0.766284	1.44928	1.10778	0.482948
Regulation of Apoptosis	2	75	1.27389	1.0735	0.562903	1	1	1	2	75	2.29885	1.93713	0.278121	1	1	1	Regulation of Apoptosis	0.766284	1.44928	1.10778	0.482948
Regulation of DNA replication	2	88	1.27389	0.91493	0.650306	1	1	1	2	88	2.29885	1.651	0.344629	1	1	1	Regulation of DNA replication	0.766284	1.44928	1.10778	0.482948
Regulation of ornithine decarboxylase (ODC)	2	70	1.27389	1.15016	0.525399	1	1	1	2	70	2.29885	2.07548	0.252359	1	1	1	Regulation of ornithine decarboxylase (ODC)	0.766284	1.44928	1.10778	0.482948
Removal of licensing factors from origins	2	85	1.27389	0.947218	0.631436	1	1	1	2	85	2.29885	1.70926	0.329403	1	1	1	Removal of licensing factors from origins	0.766284	1.44928	1.10778	0.482948
Stabilization of p53	2	69	1.27389	1.16683	0.517645	1	1	1	2	69	2.29885	2.10555	0.247213	1	1	1	Stabilization of p53	0.766284	1.44928	1.10778	0.482948
Switching of origins to a post-replicative state	2	83	1.27389	0.97004	0.618424	1	1	1	2	83	2.29885	1.75044	0.319202	1	1	1	Switching of origins to a post-replicative state	0.766284	1.44928	1.10778	0.482948
Synthesis of DNA	2	109	1.27389	0.738676	0.761617	1	1	1	2	109	2.29885	1.33294	0.447357	1	1	1	Synthesis of DNA	0.766284	1.44928	1.10778	0.482948
Toll Like Receptor 4 (TLR4) Cascade	2	76	1.27389	1.05937	0.570147	1	1	1	2	76	2.29885	1.91165	0.283272	1	1	1	Toll Like Receptor 4 (TLR4) Cascade	0.766284	1.44928	1.10778	0.482948
Toll Receptor Cascades	2	90	1.27389	0.894601	0.662457	1	1	1	2	90	2.29885	1.61431	0.35472	1	1	1	Toll Receptor Cascades	0.766284	1.44928	1.10778	0.482948
Ubiquitin Mediated Degradation of Phosphorylated Cdc25A	2	69	1.27389	1.16683	0.517645	1	1	1	2	69	2.29885	2.10555	0.247213	1	1	1	Ubiquitin Mediated Degradation of Phosphorylated Cdc25A	0.766284	1.44928	1.10778	0.482948
Ubiquitin-dependent degradation of Cyclin D	2	66	1.27389	1.21986	0.493888	1	1	1	2	66	2.29885	2.20125	0.231803	1	1	1	Ubiquitin-dependent degradation of Cyclin D	0.766284	1.44928	1.10778	0.482948
Ubiquitin-dependent degradation of Cyclin D1	2	66	1.27389	1.21986	0.493888	1	1	1	2	66	2.29885	2.20125	0.231803	1	1	1	Ubiquitin-dependent degradation of Cyclin D1	0.766284	1.44928	1.10778	0.482948
Vif-mediated degradation of APOBEC3G	2	69	1.27389	1.16683	0.517645	1	1	1	2	69	2.29885	2.10555	0.247213	1	1	1	Vif-mediated degradation of APOBEC3G	0.766284	1.44928	1.10778	0.482948
Regulation of mRNA Stability by Proteins that Bind AU-rich Elements	4	104	2.54777	1.54452	0.261174	1	1	1	3	104	3.44828	2.09206	0.173713	1	1	1	Regulation of mRNA Stability by Proteins that Bind AU-rich Elements	1.53257	2.17391	1.85324	0.4535
Arf6 downstream pathway	40	1285	25.4777	1.24734	0.0709396	1	0.934315	1	22	1285	25.2874	1.23821	0.15891	1	1	1	Arf6 downstream pathway	15.3257	15.942	15.6338	0.435831
Beta2 integrin cell surface interactions	6	28	3.82166	8.59578	5.25293e-05	0.0876189	0.00973543	0.046536	4	28	4.5977	10.3494	0.000542597	0.905052	0.0937932	0.486612	Beta2 integrin cell surface interactions	2.29885	2.89855	2.5987	0.424052
Beta3 integrin cell surface interactions	8	43	5.09554	7.46083	8.69916e-06	0.0145102	0.00241837	0.0115599	5	43	5.74713	8.42074	0.00028701	0.478733	0.0598416	0.310467	Beta3 integrin cell surface interactions	3.06513	3.62319	3.34416	0.394604
Formation of Fibrin Clot (Clotting Cascade)	9	33	5.73248	10.9346	6.90727e-08	0.000115213	2.88033e-05	0.000137682	4	33	4.5977	8.78175	0.00102879	1	0.121065	0.628101	Formation of Fibrin Clot (Clotting Cascade)	3.44828	2.89855	3.17341	0.388714
TRAIL signaling pathway	43	1325	27.3885	1.30039	0.0336495	1	0.838244	1	22	1325	25.2874	1.20083	0.198297	1	1	1	TRAIL signaling pathway	16.4751	15.942	16.2086	0.376935
Proteoglycan syndecan-mediated signaling events	44	1342	28.0255	1.31377	0.0268608	1	0.761632	1	24	1342	27.5862	1.29336	0.0989805	1	1	1	Proteoglycan syndecan-mediated signaling events	16.8582	17.3913	17.1248	0.376935
Common Pathway	7	16	4.4586	17.5409	5.00337e-08	8.34561e-05	2.78187e-05	0.000132975	3	16	3.44828	13.5912	0.00125664	1	0.123298	0.639689	Common Pathway	2.68199	2.17391	2.42795	0.359266
Integrin family cell surface interactions	46	1375	29.2994	1.34051	0.0165722	1	0.628237	1	25	1375	28.7356	1.31489	0.0791085	1	1	1	Integrin family cell surface interactions	17.6245	18.1159	17.8702	0.347487
Androgen-mediated signaling	5	130	3.18471	1.54378	0.224184	1	1	1	2	130	2.29885	1.11764	0.540708	1	1	1	Androgen-mediated signaling	1.91571	1.44928	1.68249	0.329818
Apoptotic cleavage of cellular proteins	3	39	1.91083	3.09111	0.0725597	1	0.934315	1	1	39	1.14943	1.87166	0.420072	1	1	1	Apoptotic cleavage of cellular proteins	1.14943	0.724638	0.937031	0.30037
Apoptotic execution phase	3	48	1.91083	2.51165	0.117189	1	1	1	1	48	1.14943	1.5208	0.48884	1	1	1	Apoptotic execution phase	1.14943	0.724638	0.937031	0.30037
Aurora B signaling	3	41	1.91083	2.94036	0.0816914	1	0.973295	1	1	41	1.14943	1.78038	0.436104	1	1	1	Aurora B signaling	1.14943	0.724638	0.937031	0.30037
Caspase-mediated cleavage of cytoskeletal proteins	3	11	1.91083	10.9522	0.00217236	1	0.14494	0.69282	1	11	1.14943	6.63157	0.142154	1	1	1	Caspase-mediated cleavage of cytoskeletal proteins	1.14943	0.724638	0.937031	0.30037
C-MYB transcription factor network	3	84	1.91083	1.43536	0.349914	1	1	1	1	84	1.14943	0.869106	0.692044	1	1	1	C-MYB transcription factor network	1.14943	0.724638	0.937031	0.30037
Coregulation of Androgen receptor activity	3	61	1.91083	1.97647	0.194661	1	1	1	1	61	1.14943	1.19675	0.574171	1	1	1	Coregulation of Androgen receptor activity	1.14943	0.724638	0.937031	0.30037
EGFR1	3	138	1.91083	0.873735	0.675237	1	1	1	1	138	1.14943	0.529045	0.856792	1	1	1	EGFR1	1.14943	0.724638	0.937031	0.30037
Factors involved in megakaryocyte development and platelet production	3	119	1.91083	1.01323	0.574963	1	1	1	1	119	1.14943	0.613508	0.812371	1	1	1	Factors involved in megakaryocyte development and platelet production	1.14943	0.724638	0.937031	0.30037
Glutathione conjugation	3	15	1.91083	8.03359	0.00556675	1	0.289044	1	1	15	1.14943	4.86433	0.18873	1	1	1	Glutathione conjugation	1.14943	0.724638	0.937031	0.30037
Iron uptake and transport	3	37	1.91083	3.25815	0.0639204	1	0.934315	1	1	37	1.14943	1.97281	0.403591	1	1	1	Iron uptake and transport	1.14943	0.724638	0.937031	0.30037
Nucleotide-binding domain, leucine rich repeat containing receptor (NLR) signaling pathways	3	43	1.91083	2.80363	0.0912925	1	0.997294	1	1	43	1.14943	1.6976	0.451697	1	1	1	Nucleotide-binding domain, leucine rich repeat containing receptor (NLR) signaling pathways	1.14943	0.724638	0.937031	0.30037
p75 NTR receptor-mediated signalling	3	39	1.91083	3.09111	0.0725597	1	0.934315	1	1	39	1.14943	1.87166	0.420072	1	1	1	p75 NTR receptor-mediated signalling	1.14943	0.724638	0.937031	0.30037
pentose phosphate pathway	3	10	1.91083	12.0464	0.00160922	1	0.122008	0.583208	1	10	1.14943	7.29406	0.130103	1	1	1	pentose phosphate pathway	1.14943	0.724638	0.937031	0.30037
Pentose phosphate pathway (hexose monophosphate shunt)	3	6	1.91083	20.0639	0.000288742	0.481622	0.0370479	0.177091	1	6	1.14943	12.1487	0.0802024	1	1	1	Pentose phosphate pathway (hexose monophosphate shunt)	1.14943	0.724638	0.937031	0.30037
Semaphorin interactions	3	64	1.91083	1.88383	0.214072	1	1	1	1	64	1.14943	1.14066	0.591768	1	1	1	Semaphorin interactions	1.14943	0.724638	0.937031	0.30037
Signaling by Aurora kinases	3	98	1.91083	1.23033	0.444615	1	1	1	1	98	1.14943	0.74496	0.747326	1	1	1	Signaling by Aurora kinases	1.14943	0.724638	0.937031	0.30037
Signaling events mediated by HDAC Class I	3	113	1.91083	1.06702	0.539612	1	1	1	1	113	1.14943	0.646081	0.795697	1	1	1	Signaling events mediated by HDAC Class I	1.14943	0.724638	0.937031	0.30037
Signaling events mediated by HDAC Class II	3	38	1.91083	3.17243	0.0681771	1	0.934315	1	1	38	1.14943	1.9209	0.411889	1	1	1	Signaling events mediated by HDAC Class II	1.14943	0.724638	0.937031	0.30037
2-LTR circle formation	1	7	0.636943	5.77201	0.162241	1	1	1									2-LTR circle formation	0.383142	0	0.191571	0.270922
a4b7 Integrin signaling	1	9	0.636943	4.49077	0.203589	1	1	1									a4b7 Integrin signaling	0.383142	0	0.191571	0.270922
Activation, myristolyation of BID and translocation to mitochondria	1	5	0.636943	8.07621	0.118761	1	1	1									Activation, myristolyation of BID and translocation to mitochondria	0.383142	0	0.191571	0.270922
adenine and adenosine salvage I	1	1	0.636943	40.0612	0.0249603	1	0.730416	1									adenine and adenosine salvage I	0.383142	0	0.191571	0.270922
adenine and adenosine salvage VI	1	1	0.636943	40.0612	0.0249603	1	0.730416	1									adenine and adenosine salvage VI	0.383142	0	0.191571	0.270922
Adherens junctions interactions	1	27	0.636943	1.49803	0.495361	1	1	1									Adherens junctions interactions	0.383142	0	0.191571	0.270922
Advanced glycosylation endproduct receptor signaling	1	9	0.636943	4.49077	0.203589	1	1	1									Advanced glycosylation endproduct receptor signaling	0.383142	0	0.191571	0.270922
Alpha-synuclein signaling	1	33	0.636943	1.22574	0.566689	1	1	1									Alpha-synuclein signaling	0.383142	0	0.191571	0.270922
androgen biosynthesis	1	8	0.636943	5.05141	0.183175	1	1	1									androgen biosynthesis	0.383142	0	0.191571	0.270922
APOBEC3G mediated resistance to HIV-1 infection	1	5	0.636943	8.07621	0.118761	1	1	1									APOBEC3G mediated resistance to HIV-1 infection	0.383142	0	0.191571	0.270922
Apoptotic cleavage of cell adhesion proteins	1	12	0.636943	3.36901	0.261839	1	1	1									Apoptotic cleavage of cell adhesion proteins	0.383142	0	0.191571	0.270922
Aquaporin-mediated transport	1	27	0.636943	1.49803	0.495361	1	1	1									Aquaporin-mediated transport	0.383142	0	0.191571	0.270922
ARMS-mediated activation	1	18	0.636943	2.24663	0.365939	1	1	1									ARMS-mediated activation	0.383142	0	0.191571	0.270922
aspartate biosynthesis	1	3	0.636943	13.4425	0.0730386	1	0.934315	1									aspartate biosynthesis	0.383142	0	0.191571	0.270922
aspartate degradation II	1	5	0.636943	8.07621	0.118761	1	1	1									aspartate degradation II	0.383142	0	0.191571	0.270922
Autointegration results in viral DNA circles	1	3	0.636943	13.4425	0.0730386	1	0.934315	1									Autointegration results in viral DNA circles	0.383142	0	0.191571	0.270922
Axonal growth inhibition (RHOA activation)	1	7	0.636943	5.77201	0.162241	1	1	1									Axonal growth inhibition (RHOA activation)	0.383142	0	0.191571	0.270922
Axonal growth stimulation	1	5	0.636943	8.07621	0.118761	1	1	1									Axonal growth stimulation	0.383142	0	0.191571	0.270922
Ca-dependent events	1	27	0.636943	1.49803	0.495361	1	1	1									Ca-dependent events	0.383142	0	0.191571	0.270922
Calmodulin induced events	1	25	0.636943	1.61783	0.469083	1	1	1									Calmodulin induced events	0.383142	0	0.191571	0.270922
CaM pathway	1	25	0.636943	1.61783	0.469083	1	1	1									CaM pathway	0.383142	0	0.191571	0.270922
Cell-cell junction organization	1	45	0.636943	0.898952	0.680665	1	1	1									Cell-cell junction organization	0.383142	0	0.191571	0.270922
Chaperonin-mediated protein folding	1	16	0.636943	2.52728	0.332971	1	1	1									Chaperonin-mediated protein folding	0.383142	0	0.191571	0.270922
Classical antibody-mediated complement activation	1	6	0.636943	6.73242	0.140774	1	1	1									Classical antibody-mediated complement activation	0.383142	0	0.191571	0.270922
Clathrin derived vesicle budding	1	33	0.636943	1.22574	0.566689	1	1	1									Clathrin derived vesicle budding	0.383142	0	0.191571	0.270922
Cooperation of Prefoldin and TriC/CCT in actin and tubulin folding	1	15	0.636943	2.69566	0.315854	1	1	1									Cooperation of Prefoldin and TriC/CCT in actin and tubulin folding	0.383142	0	0.191571	0.270922
creatine-phosphate biosynthesis	1	5	0.636943	8.07621	0.118761	1	1	1									creatine-phosphate biosynthesis	0.383142	0	0.191571	0.270922
cysteine biosynthesis III (mammalia)	1	8	0.636943	5.05141	0.183175	1	1	1									cysteine biosynthesis III (mammalia)	0.383142	0	0.191571	0.270922
Cytosolic tRNA aminoacylation	1	24	0.636943	1.68521	0.455439	1	1	1									Cytosolic tRNA aminoacylation	0.383142	0	0.191571	0.270922
DAG and IP3 signaling	1	27	0.636943	1.49803	0.495361	1	1	1									DAG and IP3 signaling	0.383142	0	0.191571	0.270922
DARPP-32 events	1	18	0.636943	2.24663	0.365939	1	1	1									DARPP-32 events	0.383142	0	0.191571	0.270922
Destabilization of mRNA by KSRP	1	19	0.636943	2.12845	0.381811	1	1	1									Destabilization of mRNA by KSRP	0.383142	0	0.191571	0.270922
Early Phase of HIV Life Cycle	1	11	0.636943	3.67501	0.242909	1	1	1									Early Phase of HIV Life Cycle	0.383142	0	0.191571	0.270922
EGFR interacts with phospholipase C-gamma	1	29	0.636943	1.39475	0.520347	1	1	1									EGFR interacts with phospholipase C-gamma	0.383142	0	0.191571	0.270922
Energy dependent regulation of mTOR by LKB1-AMPK	1	17	0.636943	2.37871	0.349663	1	1	1									Energy dependent regulation of mTOR by LKB1-AMPK	0.383142	0	0.191571	0.270922
EPHA forward signaling	1	31	0.636943	1.3048	0.544102	1	1	1									EPHA forward signaling	0.383142	0	0.191571	0.270922
EPHB forward signaling	1	40	0.636943	1.01129	0.637333	1	1	1									EPHB forward signaling	0.383142	0	0.191571	0.270922
EphrinA-EPHA pathway	1	43	0.636943	0.940754	0.663987	1	1	1									EphrinA-EPHA pathway	0.383142	0	0.191571	0.270922
estrogen biosynthesis	1	4	0.636943	10.0902	0.0961868	1	0.997294	1									estrogen biosynthesis	0.383142	0	0.191571	0.270922
Extrinsic Pathway	1	5	0.636943	8.07621	0.118761	1	1	1									Extrinsic Pathway	0.383142	0	0.191571	0.270922
Folding of actin by CCT/TriC	1	9	0.636943	4.49077	0.203589	1	1	1									Folding of actin by CCT/TriC	0.383142	0	0.191571	0.270922
Formyl peptide receptors bind formyl peptides and many other ligands	1	5	0.636943	8.07621	0.118761	1	1	1									Formyl peptide receptors bind formyl peptides and many other ligands	0.383142	0	0.191571	0.270922
Frs2-mediated activation	1	19	0.636943	2.12845	0.381811	1	1	1									Frs2-mediated activation	0.383142	0	0.191571	0.270922
GABA synthesis, release, reuptake and degradation	1	17	0.636943	2.37871	0.349663	1	1	1									GABA synthesis, release, reuptake and degradation	0.383142	0	0.191571	0.270922
Glucagon signaling in metabolic regulation	1	33	0.636943	1.22574	0.566689	1	1	1									Glucagon signaling in metabolic regulation	0.383142	0	0.191571	0.270922
glutamate degradation II	1	3	0.636943	13.4425	0.0730386	1	0.934315	1									glutamate degradation II	0.383142	0	0.191571	0.270922
glycerol-3-phosphate shuttle	1	2	0.636943	20.1303	0.0493014	1	0.934315	1									glycerol-3-phosphate shuttle	0.383142	0	0.191571	0.270922
Golgi Associated Vesicle Biogenesis	1	27	0.636943	1.49803	0.495361	1	1	1									Golgi Associated Vesicle Biogenesis	0.383142	0	0.191571	0.270922
G-protein mediated events	1	40	0.636943	1.01129	0.637333	1	1	1									G-protein mediated events	0.383142	0	0.191571	0.270922
heme degradation	1	4	0.636943	10.0902	0.0961868	1	0.997294	1									heme degradation	0.383142	0	0.191571	0.270922
HIF-2-alpha transcription factor network	1	34	0.636943	1.1897	0.577561	1	1	1									HIF-2-alpha transcription factor network	0.383142	0	0.191571	0.270922
histamine degradation	1	2	0.636943	20.1303	0.0493014	1	0.934315	1									histamine degradation	0.383142	0	0.191571	0.270922
Integration of provirus	1	8	0.636943	5.05141	0.183175	1	1	1									Integration of provirus	0.383142	0	0.191571	0.270922
Integrin alphaIIb beta3 signaling	1	20	0.636943	2.02208	0.397288	1	1	1									Integrin alphaIIb beta3 signaling	0.383142	0	0.191571	0.270922
Interactions of Vpr with host cellular proteins	1	34	0.636943	1.1897	0.577561	1	1	1									Interactions of Vpr with host cellular proteins	0.383142	0	0.191571	0.270922
Interferon gamma signaling	1	47	0.636943	0.860707	0.696521	1	1	1									Interferon gamma signaling	0.383142	0	0.191571	0.270922
Interleukin-3, 5 and GM-CSF signaling	1	29	0.636943	1.39475	0.520347	1	1	1									Interleukin-3, 5 and GM-CSF signaling	0.383142	0	0.191571	0.270922
Intrinsic Pathway for Apoptosis	1	31	0.636943	1.3048	0.544102	1	1	1									Intrinsic Pathway for Apoptosis	0.383142	0	0.191571	0.270922
IRS-mediated signalling	1	51	0.636943	0.793213	0.725923	1	1	1									IRS-mediated signalling	0.383142	0	0.191571	0.270922
IRS-related events	1	53	0.636943	0.763287	0.739545	1	1	1									IRS-related events	0.383142	0	0.191571	0.270922
JNK signaling in the CD4+ TCR pathway	1	42	0.636943	0.963147	0.655326	1	1	1									JNK signaling in the CD4+ TCR pathway	0.383142	0	0.191571	0.270922
KitReceptor	1	54	0.636943	0.749154	0.746101	1	1	1									KitReceptor	0.383142	0	0.191571	0.270922
Lectin pathway of complement activation	1	3	0.636943	13.4425	0.0730386	1	0.934315	1									Lectin pathway of complement activation	0.383142	0	0.191571	0.270922
Lissencephaly gene (LIS1) in neuronal migration and development	1	31	0.636943	1.3048	0.544102	1	1	1									Lissencephaly gene (LIS1) in neuronal migration and development	0.383142	0	0.191571	0.270922
Lysosome Vesicle Biogenesis	1	15	0.636943	2.69566	0.315854	1	1	1									Lysosome Vesicle Biogenesis	0.383142	0	0.191571	0.270922
Metabolism of polyamines	1	15	0.636943	2.69566	0.315854	1	1	1									Metabolism of polyamines	0.383142	0	0.191571	0.270922
Metabolism of steroid hormones and vitamins A and D	1	32	0.636943	1.26404	0.555538	1	1	1									Metabolism of steroid hormones and vitamins A and D	0.383142	0	0.191571	0.270922
methionine degradation I (to homocysteine)	1	6	0.636943	6.73242	0.140774	1	1	1									methionine degradation I (to homocysteine)	0.383142	0	0.191571	0.270922
Methionine salvage pathway	1	6	0.636943	6.73242	0.140774	1	1	1									Methionine salvage pathway	0.383142	0	0.191571	0.270922
Methylation	1	6	0.636943	6.73242	0.140774	1	1	1									Methylation	0.383142	0	0.191571	0.270922
methylglyoxal degradation III	1	3	0.636943	13.4425	0.0730386	1	0.934315	1									methylglyoxal degradation III	0.383142	0	0.191571	0.270922
mTOR signalling	1	27	0.636943	1.49803	0.495361	1	1	1									mTOR signalling	0.383142	0	0.191571	0.270922
NADE modulates death signalling	1	4	0.636943	10.0902	0.0961868	1	0.997294	1									NADE modulates death signalling	0.383142	0	0.191571	0.270922
Nectin/Necl trans heterodimerization	1	7	0.636943	5.77201	0.162241	1	1	1									Nectin/Necl trans heterodimerization	0.383142	0	0.191571	0.270922
Neurotransmitter Release Cycle	1	26	0.636943	1.55563	0.482388	1	1	1									Neurotransmitter Release Cycle	0.383142	0	0.191571	0.270922
Nongenotropic Androgen signaling	1	26	0.636943	1.55563	0.482388	1	1	1									Nongenotropic Androgen signaling	0.383142	0	0.191571	0.270922
Opioid Signalling	1	53	0.636943	0.763287	0.739545	1	1	1									Opioid Signalling	0.383142	0	0.191571	0.270922
p130Cas linkage to MAPK signaling for integrins	1	10	0.636943	4.04214	0.223496	1	1	1									p130Cas linkage to MAPK signaling for integrins	0.383142	0	0.191571	0.270922
p75NTR regulates axonogenesis	1	8	0.636943	5.05141	0.183175	1	1	1									p75NTR regulates axonogenesis	0.383142	0	0.191571	0.270922
PDGFR-alpha signaling pathway	1	21	0.636943	1.92584	0.41238	1	1	1									PDGFR-alpha signaling pathway	0.383142	0	0.191571	0.270922
phenylalanine degradation I (aerobic)	1	4	0.636943	10.0902	0.0961868	1	0.997294	1									phenylalanine degradation I (aerobic)	0.383142	0	0.191571	0.270922
Phospholipase C-mediated cascade	1	27	0.636943	1.49803	0.495361	1	1	1									Phospholipase C-mediated cascade	0.383142	0	0.191571	0.270922
PI3K Cascade	1	38	0.636943	1.0645	0.618407	1	1	1									PI3K Cascade	0.383142	0	0.191571	0.270922
PKA activation	1	19	0.636943	2.12845	0.381811	1	1	1									PKA activation	0.383142	0	0.191571	0.270922
PKA activation in glucagon signalling	1	17	0.636943	2.37871	0.349663	1	1	1									PKA activation in glucagon signalling	0.383142	0	0.191571	0.270922
PKA-mediated phosphorylation of CREB	1	20	0.636943	2.02208	0.397288	1	1	1									PKA-mediated phosphorylation of CREB	0.383142	0	0.191571	0.270922
PKB-mediated events	1	28	0.636943	1.44455	0.508012	1	1	1									PKB-mediated events	0.383142	0	0.191571	0.270922
Platelet Adhesion to exposed collagen	1	13	0.636943	3.11006	0.280299	1	1	1									Platelet Adhesion to exposed collagen	0.383142	0	0.191571	0.270922
PLC beta mediated events	1	39	0.636943	1.03722	0.627989	1	1	1									PLC beta mediated events	0.383142	0	0.191571	0.270922
PLC-gamma1 signalling	1	30	0.636943	1.34828	0.532374	1	1	1									PLC-gamma1 signalling	0.383142	0	0.191571	0.270922
Post-chaperonin tubulin folding pathway	1	12	0.636943	3.36901	0.261839	1	1	1									Post-chaperonin tubulin folding pathway	0.383142	0	0.191571	0.270922
Pregnenolone biosynthesis	1	4	0.636943	10.0902	0.0961868	1	0.997294	1									Pregnenolone biosynthesis	0.383142	0	0.191571	0.270922
Prolonged ERK activation events	1	20	0.636943	2.02208	0.397288	1	1	1									Prolonged ERK activation events	0.383142	0	0.191571	0.270922
Pyrophosphate hydrolysis	1	2	0.636943	20.1303	0.0493014	1	0.934315	1									Pyrophosphate hydrolysis	0.383142	0	0.191571	0.270922
Rap1 signalling	1	10	0.636943	4.04214	0.223496	1	1	1									Rap1 signalling	0.383142	0	0.191571	0.270922
Rapoport-Luebering glycolytic shunt	1	4	0.636943	10.0902	0.0961868	1	0.997294	1									Rapoport-Luebering glycolytic shunt	0.383142	0	0.191571	0.270922
Recycling of bile acids and salts	1	11	0.636943	3.67501	0.242909	1	1	1									Recycling of bile acids and salts	0.383142	0	0.191571	0.270922
Regulation of AMPK activity via LKB1	1	16	0.636943	2.52728	0.332971	1	1	1									Regulation of AMPK activity via LKB1	0.383142	0	0.191571	0.270922
Regulation of Insulin Secretion by Acetylcholine	1	3	0.636943	13.4425	0.0730386	1	0.934315	1									Regulation of Insulin Secretion by Acetylcholine	0.383142	0	0.191571	0.270922
Regulation of Insulin Secretion by Glucagon-like Peptide-1	1	16	0.636943	2.52728	0.332971	1	1	1									Regulation of Insulin Secretion by Glucagon-like Peptide-1	0.383142	0	0.191571	0.270922
Regulation of Water Balance by Renal Aquaporins	1	24	0.636943	1.68521	0.455439	1	1	1									Regulation of Water Balance by Renal Aquaporins	0.383142	0	0.191571	0.270922
Rho GTPase cycle	1	8	0.636943	5.05141	0.183175	1	1	1									Rho GTPase cycle	0.383142	0	0.191571	0.270922
RNA Polymerase I Transcription	1	56	0.636943	0.722403	0.758725	1	1	1									RNA Polymerase I Transcription	0.383142	0	0.191571	0.270922
RNA Polymerase I Transcription Termination	1	21	0.636943	1.92584	0.41238	1	1	1									RNA Polymerase I Transcription Termination	0.383142	0	0.191571	0.270922
Sema4D in semaphorin signaling	1	27	0.636943	1.49803	0.495361	1	1	1									Sema4D in semaphorin signaling	0.383142	0	0.191571	0.270922
Sema4D induced cell migration and growth-cone collapse	1	22	0.636943	1.83834	0.427096	1	1	1									Sema4D induced cell migration and growth-cone collapse	0.383142	0	0.191571	0.270922
Signal attenuation	1	11	0.636943	3.67501	0.242909	1	1	1									Signal attenuation	0.383142	0	0.191571	0.270922
Signaling by Rho GTPases	1	8	0.636943	5.05141	0.183175	1	1	1									Signaling by Rho GTPases	0.383142	0	0.191571	0.270922
Signaling events mediated by HDAC Class III	1	39	0.636943	1.03722	0.627989	1	1	1									Signaling events mediated by HDAC Class III	0.383142	0	0.191571	0.270922
Signaling events mediated by PRL	1	23	0.636943	1.75844	0.441446	1	1	1									Signaling events mediated by PRL	0.383142	0	0.191571	0.270922
Signalling to ERKs	1	30	0.636943	1.34828	0.532374	1	1	1									Signalling to ERKs	0.383142	0	0.191571	0.270922
Steroid hormones	1	25	0.636943	1.61783	0.469083	1	1	1									Steroid hormones	0.383142	0	0.191571	0.270922
Stimulation of the cell death response by PAK-2p34	1	3	0.636943	13.4425	0.0730386	1	0.934315	1									Stimulation of the cell death response by PAK-2p34	0.383142	0	0.191571	0.270922
superpathway of cholesterol biosynthesis	1	25	0.636943	1.61783	0.469083	1	1	1									superpathway of cholesterol biosynthesis	0.383142	0	0.191571	0.270922
superpathway of geranylgeranyldiphosphate biosynthesis I (via mevalonate)	1	13	0.636943	3.11006	0.280299	1	1	1									superpathway of geranylgeranyldiphosphate biosynthesis I (via mevalonate)	0.383142	0	0.191571	0.270922
superpathway of methionine degradation	1	17	0.636943	2.37871	0.349663	1	1	1									superpathway of methionine degradation	0.383142	0	0.191571	0.270922
trans,trans-farnesyl diphosphate biosynthesis	1	4	0.636943	10.0902	0.0961868	1	0.997294	1									trans,trans-farnesyl diphosphate biosynthesis	0.383142	0	0.191571	0.270922
trans-Golgi Network Vesicle Budding	1	33	0.636943	1.22574	0.566689	1	1	1									trans-Golgi Network Vesicle Budding	0.383142	0	0.191571	0.270922
Transport of organic anions	1	10	0.636943	4.04214	0.223496	1	1	1									Transport of organic anions	0.383142	0	0.191571	0.270922
Transport of vitamins, nucleosides, and related molecules	1	30	0.636943	1.34828	0.532374	1	1	1									Transport of vitamins, nucleosides, and related molecules	0.383142	0	0.191571	0.270922
tRNA Aminoacylation	1	42	0.636943	0.963147	0.655326	1	1	1									tRNA Aminoacylation	0.383142	0	0.191571	0.270922
Vpr-mediated nuclear import of PICs	1	31	0.636943	1.3048	0.544102	1	1	1									Vpr-mediated nuclear import of PICs	0.383142	0	0.191571	0.270922
ABCA transporters in lipid homeostasis	1	9	0.636943	4.49077	0.203589	1	1	1	1	9	1.14943	8.10361	0.117885	1	1	1	ABCA transporters in lipid homeostasis	0.383142	0.724638	0.55389	0.241474
ABC-family proteins mediated transport	1	25	0.636943	1.61783	0.469083	1	1	1	1	25	1.14943	2.91937	0.294516	1	1	1	ABC-family proteins mediated transport	0.383142	0.724638	0.55389	0.241474
Activation of the mRNA upon binding of the cap-binding complex and eIFs, and subsequent binding to 43S	1	55	0.636943	0.735536	0.752493	1	1	1	1	55	1.14943	1.32728	0.536696	1	1	1	Activation of the mRNA upon binding of the cap-binding complex and eIFs, and subsequent binding to 43S	0.383142	0.724638	0.55389	0.241474
Alternative complement activation	1	3	0.636943	13.4425	0.0730386	1	0.934315	1	1	3	1.14943	24.257	0.0409296	1	0.767085	1	Alternative complement activation	0.383142	0.724638	0.55389	0.241474
APC/C:Cdc20 mediated degradation of Cyclin B	1	22	0.636943	1.83834	0.427096	1	1	1	1	22	1.14943	3.31729	0.2643	1	1	1	APC/C:Cdc20 mediated degradation of Cyclin B	0.383142	0.724638	0.55389	0.241474
APC-Cdc20 mediated degradation of Nek2A	1	23	0.636943	1.75844	0.441446	1	1	1	1	23	1.14943	3.17312	0.274512	1	1	1	APC-Cdc20 mediated degradation of Nek2A	0.383142	0.724638	0.55389	0.241474
Association of licensing factors with the pre-replicative complex	1	15	0.636943	2.69566	0.315854	1	1	1	1	15	1.14943	4.86433	0.18873	1	1	1	Association of licensing factors with the pre-replicative complex	0.383142	0.724638	0.55389	0.241474
Bile acid and bile salt metabolism	1	27	0.636943	1.49803	0.495361	1	1	1	1	27	1.14943	2.7032	0.313975	1	1	1	Bile acid and bile salt metabolism	0.383142	0.724638	0.55389	0.241474
CD40/CD40L signaling	1	58	0.636943	0.697497	0.770726	1	1	1	1	58	1.14943	1.25864	0.555824	1	1	1	CD40/CD40L signaling	0.383142	0.724638	0.55389	0.241474
ChREBP activates metabolic gene expression	1	6	0.636943	6.73242	0.140774	1	1	1	1	6	1.14943	12.1487	0.0802024	1	1	1	ChREBP activates metabolic gene expression	0.383142	0.724638	0.55389	0.241474
D-glucuronate degradation I	1	2	0.636943	20.1303	0.0493014	1	0.934315	1	1	2	1.14943	36.3252	0.0274738	1	0.571755	1	D-glucuronate degradation I	0.383142	0.724638	0.55389	0.241474
EGFR downregulation	1	27	0.636943	1.49803	0.495361	1	1	1	1	27	1.14943	2.7032	0.313975	1	1	1	EGFR downregulation	0.383142	0.724638	0.55389	0.241474
Endosomal Sorting Complex Required For Transport (ESCRT)	1	28	0.636943	1.44455	0.508012	1	1	1	1	28	1.14943	2.6067	0.323505	1	1	1	Endosomal Sorting Complex Required For Transport (ESCRT)	0.383142	0.724638	0.55389	0.241474
eNOS activation	1	9	0.636943	4.49077	0.203589	1	1	1	1	9	1.14943	8.10361	0.117885	1	1	1	eNOS activation	0.383142	0.724638	0.55389	0.241474
Fanconi Anemia pathway	1	22	0.636943	1.83834	0.427096	1	1	1	1	22	1.14943	3.31729	0.2643	1	1	1	Fanconi Anemia pathway	0.383142	0.724638	0.55389	0.241474
fatty acid biosynthesis initiation II	1	2	0.636943	20.1303	0.0493014	1	0.934315	1	1	2	1.14943	36.3252	0.0274738	1	0.571755	1	fatty acid biosynthesis initiation II	0.383142	0.724638	0.55389	0.241474
Fatty Acyl-CoA Biosynthesis	1	18	0.636943	2.24663	0.365939	1	1	1	1	18	1.14943	4.05406	0.222014	1	1	1	Fatty Acyl-CoA Biosynthesis	0.383142	0.724638	0.55389	0.241474
Formation of the ternary complex, and subsequently, the 43S complex	1	47	0.636943	0.860707	0.696521	1	1	1	1	47	1.14943	1.55315	0.481616	1	1	1	Formation of the ternary complex, and subsequently, the 43S complex	0.383142	0.724638	0.55389	0.241474
glutathione redox reactions I	1	9	0.636943	4.49077	0.203589	1	1	1	1	9	1.14943	8.10361	0.117885	1	1	1	glutathione redox reactions I	0.383142	0.724638	0.55389	0.241474
Glutathione synthesis and recycling	1	6	0.636943	6.73242	0.140774	1	1	1	1	6	1.14943	12.1487	0.0802024	1	1	1	Glutathione synthesis and recycling	0.383142	0.724638	0.55389	0.241474
Heme biosynthesis	1	7	0.636943	5.77201	0.162241	1	1	1	1	7	1.14943	10.4156	0.0929367	1	1	1	Heme biosynthesis	0.383142	0.724638	0.55389	0.241474
heme biosynthesis II	1	9	0.636943	4.49077	0.203589	1	1	1	1	9	1.14943	8.10361	0.117885	1	1	1	heme biosynthesis II	0.383142	0.724638	0.55389	0.241474
Immunoregulatory interactions between a Lymphoid and a non-Lymphoid cell	1	52	0.636943	0.777962	0.73282	1	1	1	1	52	1.14943	1.40384	0.516754	1	1	1	Immunoregulatory interactions between a Lymphoid and a non-Lymphoid cell	0.383142	0.724638	0.55389	0.241474
Insulin effects increased synthesis of Xylulose-5-Phosphate	1	2	0.636943	20.1303	0.0493014	1	0.934315	1	1	2	1.14943	36.3252	0.0274738	1	0.571755	1	Insulin effects increased synthesis of Xylulose-5-Phosphate	0.383142	0.724638	0.55389	0.241474
IRAK2 mediated activation of TAK1 complex	1	10	0.636943	4.04214	0.223496	1	1	1	1	10	1.14943	7.29406	0.130103	1	1	1	IRAK2 mediated activation of TAK1 complex	0.383142	0.724638	0.55389	0.241474
IRAK2 mediated activation of TAK1 complex upon TLR7/8 or 9 stimulation	1	10	0.636943	4.04214	0.223496	1	1	1	1	10	1.14943	7.29406	0.130103	1	1	1	IRAK2 mediated activation of TAK1 complex upon TLR7/8 or 9 stimulation	0.383142	0.724638	0.55389	0.241474
LPS transferred from LBP carrier to CD14	1	2	0.636943	20.1303	0.0493014	1	0.934315	1	1	2	1.14943	36.3252	0.0274738	1	0.571755	1	LPS transferred from LBP carrier to CD14	0.383142	0.724638	0.55389	0.241474
Metabolism of porphyrins	1	10	0.636943	4.04214	0.223496	1	1	1	1	10	1.14943	7.29406	0.130103	1	1	1	Metabolism of porphyrins	0.383142	0.724638	0.55389	0.241474
Metal ion SLC transporters	1	25	0.636943	1.61783	0.469083	1	1	1	1	25	1.14943	2.91937	0.294516	1	1	1	Metal ion SLC transporters	0.383142	0.724638	0.55389	0.241474
MyD88 cascade initiated on plasma membrane	1	59	0.636943	0.685677	0.776502	1	1	1	1	59	1.14943	1.23731	0.562025	1	1	1	MyD88 cascade initiated on plasma membrane	0.383142	0.724638	0.55389	0.241474
MyD88 dependent cascade initiated on endosome	1	60	0.636943	0.674251	0.782133	1	1	1	1	60	1.14943	1.21669	0.56814	1	1	1	MyD88 dependent cascade initiated on endosome	0.383142	0.724638	0.55389	0.241474
MyD88-independent cascade initiated on plasma membrane	1	58	0.636943	0.697497	0.770726	1	1	1	1	58	1.14943	1.25864	0.555824	1	1	1	MyD88-independent cascade initiated on plasma membrane	0.383142	0.724638	0.55389	0.241474
NAD biosynthesis III	1	4	0.636943	10.0902	0.0961868	1	0.997294	1	1	4	1.14943	18.2079	0.0542013	1	0.972126	1	NAD biosynthesis III	0.383142	0.724638	0.55389	0.241474
Negative regulation of FGFR signaling	1	17	0.636943	2.37871	0.349663	1	1	1	1	17	1.14943	4.29239	0.211072	1	1	1	Negative regulation of FGFR signaling	0.383142	0.724638	0.55389	0.241474
Negative regulators of RIG-I/MDA5 signaling	1	28	0.636943	1.44455	0.508012	1	1	1	1	28	1.14943	2.6067	0.323505	1	1	1	Negative regulators of RIG-I/MDA5 signaling	0.383142	0.724638	0.55389	0.241474
NFkB and MAP kinases activation mediated by TLR4 signaling repertoire	1	54	0.636943	0.749154	0.746101	1	1	1	1	54	1.14943	1.35185	0.530141	1	1	1	NFkB and MAP kinases activation mediated by TLR4 signaling repertoire	0.383142	0.724638	0.55389	0.241474
NF-kB is activated and signals survival	1	13	0.636943	3.11006	0.280299	1	1	1	1	13	1.14943	5.61211	0.165764	1	1	1	NF-kB is activated and signals survival	0.383142	0.724638	0.55389	0.241474
Nicotinamide salvaging	1	2	0.636943	20.1303	0.0493014	1	0.934315	1	1	2	1.14943	36.3252	0.0274738	1	0.571755	1	Nicotinamide salvaging	0.383142	0.724638	0.55389	0.241474
NOD1/2 Signaling Pathway	1	26	0.636943	1.55563	0.482388	1	1	1	1	26	1.14943	2.80713	0.304313	1	1	1	NOD1/2 Signaling Pathway	0.383142	0.724638	0.55389	0.241474
NRIF signals cell death from the nucleus	1	14	0.636943	2.88807	0.2983	1	1	1	1	14	1.14943	5.21153	0.177326	1	1	1	NRIF signals cell death from the nucleus	0.383142	0.724638	0.55389	0.241474
p75NTR recruits signalling complexes	1	13	0.636943	3.11006	0.280299	1	1	1	1	13	1.14943	5.61211	0.165764	1	1	1	p75NTR recruits signalling complexes	0.383142	0.724638	0.55389	0.241474
p75NTR signals via NF-kB	1	16	0.636943	2.52728	0.332971	1	1	1	1	16	1.14943	4.5605	0.199978	1	1	1	p75NTR signals via NF-kB	0.383142	0.724638	0.55389	0.241474
palmitate biosynthesis I (animals)	1	2	0.636943	20.1303	0.0493014	1	0.934315	1	1	2	1.14943	36.3252	0.0274738	1	0.571755	1	palmitate biosynthesis I (animals)	0.383142	0.724638	0.55389	0.241474
PAR4-mediated thrombin signaling events	1	15	0.636943	2.69566	0.315854	1	1	1	1	15	1.14943	4.86433	0.18873	1	1	1	PAR4-mediated thrombin signaling events	0.383142	0.724638	0.55389	0.241474
pentose phosphate pathway (non-oxidative branch)	1	6	0.636943	6.73242	0.140774	1	1	1	1	6	1.14943	12.1487	0.0802024	1	1	1	pentose phosphate pathway (non-oxidative branch)	0.383142	0.724638	0.55389	0.241474
prostanoid biosynthesis	1	9	0.636943	4.49077	0.203589	1	1	1	1	9	1.14943	8.10361	0.117885	1	1	1	prostanoid biosynthesis	0.383142	0.724638	0.55389	0.241474
pyruvate fermentation to lactate	1	5	0.636943	8.07621	0.118761	1	1	1	1	5	1.14943	14.5736	0.0672914	1	0.993539	1	pyruvate fermentation to lactate	0.383142	0.724638	0.55389	0.241474
Regulation of the Fanconi anemia pathway	1	8	0.636943	5.05141	0.183175	1	1	1	1	8	1.14943	9.1153	0.105497	1	1	1	Regulation of the Fanconi anemia pathway	0.383142	0.724638	0.55389	0.241474
Ribosomal scanning and start codon recognition	1	54	0.636943	0.749154	0.746101	1	1	1	1	54	1.14943	1.35185	0.530141	1	1	1	Ribosomal scanning and start codon recognition	0.383142	0.724638	0.55389	0.241474
Spry regulation of FGF signaling	1	16	0.636943	2.52728	0.332971	1	1	1	1	16	1.14943	4.5605	0.199978	1	1	1	Spry regulation of FGF signaling	0.383142	0.724638	0.55389	0.241474
TCA cycle variation III (eukaryotic)	1	13	0.636943	3.11006	0.280299	1	1	1	1	13	1.14943	5.61211	0.165764	1	1	1	TCA cycle variation III (eukaryotic)	0.383142	0.724638	0.55389	0.241474
tetrapyrrole biosynthesis II	1	5	0.636943	8.07621	0.118761	1	1	1	1	5	1.14943	14.5736	0.0672914	1	0.993539	1	tetrapyrrole biosynthesis II	0.383142	0.724638	0.55389	0.241474
Thrombin signalling through proteinase activated receptors (PARs)	1	17	0.636943	2.37871	0.349663	1	1	1	1	17	1.14943	4.29239	0.211072	1	1	1	Thrombin signalling through proteinase activated receptors (PARs)	0.383142	0.724638	0.55389	0.241474
Toll Like Receptor 10 (TLR10) Cascade	1	60	0.636943	0.674251	0.782133	1	1	1	1	60	1.14943	1.21669	0.56814	1	1	1	Toll Like Receptor 10 (TLR10) Cascade	0.383142	0.724638	0.55389	0.241474
Toll Like Receptor 3 (TLR3) Cascade	1	56	0.636943	0.722403	0.758725	1	1	1	1	56	1.14943	1.30358	0.543161	1	1	1	Toll Like Receptor 3 (TLR3) Cascade	0.383142	0.724638	0.55389	0.241474
Toll Like Receptor 5 (TLR5) Cascade	1	60	0.636943	0.674251	0.782133	1	1	1	1	60	1.14943	1.21669	0.56814	1	1	1	Toll Like Receptor 5 (TLR5) Cascade	0.383142	0.724638	0.55389	0.241474
TRAF6 mediated induction of NFkB and MAP kinases upon TLR7/8 or 9 activation	1	59	0.636943	0.685677	0.776502	1	1	1	1	59	1.14943	1.23731	0.562025	1	1	1	TRAF6 mediated induction of NFkB and MAP kinases upon TLR7/8 or 9 activation	0.383142	0.724638	0.55389	0.241474
TRAF6 Mediated Induction of proinflammatory cytokines	1	50	0.636943	0.809075	0.718849	1	1	1	1	50	1.14943	1.45998	0.502991	1	1	1	TRAF6 Mediated Induction of proinflammatory cytokines	0.383142	0.724638	0.55389	0.241474
TRAF6 mediated induction of TAK1 complex	1	14	0.636943	2.88807	0.2983	1	1	1	1	14	1.14943	5.21153	0.177326	1	1	1	TRAF6 mediated induction of TAK1 complex	0.383142	0.724638	0.55389	0.241474
Translation initiation complex formation	1	54	0.636943	0.749154	0.746101	1	1	1	1	54	1.14943	1.35185	0.530141	1	1	1	Translation initiation complex formation	0.383142	0.724638	0.55389	0.241474
TRIF mediated TLR3 signaling	1	56	0.636943	0.722403	0.758725	1	1	1	1	56	1.14943	1.30358	0.543161	1	1	1	TRIF mediated TLR3 signaling	0.383142	0.724638	0.55389	0.241474
Tryptophan catabolism	1	11	0.636943	3.67501	0.242909	1	1	1	1	11	1.14943	6.63157	0.142154	1	1	1	Tryptophan catabolism	0.383142	0.724638	0.55389	0.241474
tryptophan degradation III (eukaryotic)	1	9	0.636943	4.49077	0.203589	1	1	1	1	9	1.14943	8.10361	0.117885	1	1	1	tryptophan degradation III (eukaryotic)	0.383142	0.724638	0.55389	0.241474
tryptophan degradation to 2-amino-3-carboxymuconate semialdehyde	1	5	0.636943	8.07621	0.118761	1	1	1	1	5	1.14943	14.5736	0.0672914	1	0.993539	1	tryptophan degradation to 2-amino-3-carboxymuconate semialdehyde	0.383142	0.724638	0.55389	0.241474
tryptophan degradation XI (mammalian, via kynurenine)	1	8	0.636943	5.05141	0.183175	1	1	1	1	8	1.14943	9.1153	0.105497	1	1	1	tryptophan degradation XI (mammalian, via kynurenine)	0.383142	0.724638	0.55389	0.241474
Validated nuclear estrogen receptor beta network	1	15	0.636943	2.69566	0.315854	1	1	1	1	15	1.14943	4.86433	0.18873	1	1	1	Validated nuclear estrogen receptor beta network	0.383142	0.724638	0.55389	0.241474
VEGFR1 specific signals	1	29	0.636943	1.39475	0.520347	1	1	1	1	29	1.14943	2.51684	0.332904	1	1	1	VEGFR1 specific signals	0.383142	0.724638	0.55389	0.241474
Vitamin B5 (pantothenate) metabolism	1	9	0.636943	4.49077	0.203589	1	1	1	1	9	1.14943	8.10361	0.117885	1	1	1	Vitamin B5 (pantothenate) metabolism	0.383142	0.724638	0.55389	0.241474
vRNP Assembly	1	2	0.636943	20.1303	0.0493014	1	0.934315	1	1	2	1.14943	36.3252	0.0274738	1	0.571755	1	vRNP Assembly	0.383142	0.724638	0.55389	0.241474
Chylomicron-mediated lipid transport	3	16	1.91083	7.53181	0.00672726	1	0.320602	1	2	16	2.29885	9.07584	0.0200122	1	0.571755	1	Chylomicron-mediated lipid transport	1.14943	1.44928	1.29935	0.212026
Destabilization of mRNA by AUF1 (hnRNP D0)	3	71	1.91083	1.69813	0.26076	1	1	1	2	71	2.29885	2.04625	0.257509	1	1	1	Destabilization of mRNA by AUF1 (hnRNP D0)	1.14943	1.44928	1.29935	0.212026
Ephrin B reverse signaling	3	30	1.91083	4.01813	0.0378488	1	0.876831	1	2	30	2.29885	4.84186	0.0640833	1	0.993539	1	Ephrin B reverse signaling	1.14943	1.44928	1.29935	0.212026
Glucose metabolism	3	36	1.91083	3.34863	0.059792	1	0.934315	1	2	36	2.29885	4.03511	0.0880583	1	1	1	Glucose metabolism	1.14943	1.44928	1.29935	0.212026
Purine metabolism	3	24	1.91083	5.02225	0.0210229	1	0.661625	1	2	24	2.29885	6.05182	0.0428692	1	0.794509	1	Purine metabolism	1.14943	1.44928	1.29935	0.212026
Regulation of Insulin-like Growth Factor (IGF) Activity by Insulin-like Growth Factor Binding Proteins (IGFBPs)	3	14	1.91083	8.60701	0.00453567	1	0.252183	1	2	14	2.29885	10.3715	0.0154496	1	0.505291	1	Regulation of Insulin-like Growth Factor (IGF) Activity by Insulin-like Growth Factor Binding Proteins (IGFBPs)	1.14943	1.44928	1.29935	0.212026
Apoptosis	5	158	3.18471	1.27021	0.359803	1	1	1	3	158	3.44828	1.3771	0.374286	1	1	1	Apoptosis	1.91571	2.17391	2.04481	0.182578
VEGF and VEGFR signaling network	41	1301	26.1146	1.2628	0.0574526	1	0.934315	1	22	1301	25.2874	1.22299	0.174078	1	1	1	VEGF and VEGFR signaling network	15.7088	15.942	15.8254	0.164909
Cell Cycle, Mitotic	7	317	4.4586	0.885868	0.684996	1	1	1	4	317	4.5977	0.914437	0.645804	1	1	1	Cell Cycle, Mitotic	2.68199	2.89855	2.79027	0.15313
Syndecan-4-mediated signaling events	10	209	6.36943	1.91863	0.0357199	1	0.839166	1	5	209	5.74713	1.73282	0.162367	1	1	1	Syndecan-4-mediated signaling events	3.83142	3.62319	3.7273	0.14724
Adaptive Immune System	6	237	3.82166	1.01586	0.54538	1	1	1	3	237	3.44828	0.918083	0.642903	1	1	1	Adaptive Immune System	2.29885	2.17391	2.23638	0.0883442
Angiopoietin receptor Tie2-mediated signaling	4	50	2.54777	3.21227	0.0353914	1	0.839166	1	2	50	2.29885	2.9055	0.151677	1	1	1	Angiopoietin receptor Tie2-mediated signaling	1.53257	1.44928	1.49092	0.0588961
acetone degradation I (to methylglyoxal)	2	7	1.27389	11.4869	0.0119722	1	0.512041	1	1	7	1.14943	10.4156	0.0929367	1	1	1	acetone degradation I (to methylglyoxal)	0.766284	0.724638	0.745461	0.0294481
amb2 Integrin signaling	2	40	1.27389	2.01257	0.263596	1	1	1	1	40	1.14943	1.82488	0.428144	1	1	1	amb2 Integrin signaling	0.766284	0.724638	0.745461	0.0294481
Beta5 beta6 beta7 and beta8 integrin cell surface interactions	2	17	1.27389	4.73386	0.0659044	1	0.934315	1	1	17	1.14943	4.29239	0.211072	1	1	1	Beta5 beta6 beta7 and beta8 integrin cell surface interactions	0.766284	0.724638	0.745461	0.0294481
Cell death signalling via NRAGE, NRIF and NADE	2	21	1.27389	3.8326	0.0954513	1	0.997294	1	1	21	1.14943	3.47518	0.253946	1	1	1	Cell death signalling via NRAGE, NRIF and NADE	0.766284	0.724638	0.745461	0.0294481
Cell surface interactions at the vascular wall	2	72	1.27389	1.11822	0.540656	1	1	1	1	72	1.14943	1.01394	0.635257	1	1	1	Cell surface interactions at the vascular wall	0.766284	0.724638	0.745461	0.0294481
Gamma-carboxylation of protein precursors	2	9	1.27389	8.93707	0.019862	1	0.637112	1	1	9	1.14943	8.10361	0.117885	1	1	1	Gamma-carboxylation of protein precursors	0.766284	0.724638	0.745461	0.0294481
Gamma-carboxylation, transport, and amino-terminal cleavage of proteins	2	12	1.27389	6.70466	0.0346756	1	0.838244	1	1	12	1.14943	6.0794	0.15404	1	1	1	Gamma-carboxylation, transport, and amino-terminal cleavage of proteins	0.766284	0.724638	0.745461	0.0294481
Membrane Trafficking	2	84	1.27389	0.958493	0.624973	1	1	1	1	84	1.14943	0.869106	0.692044	1	1	1	Membrane Trafficking	0.766284	0.724638	0.745461	0.0294481
Osteopontin-mediated events	2	29	1.27389	2.7757	0.16263	1	1	1	1	29	1.14943	2.51684	0.332904	1	1	1	Osteopontin-mediated events	0.766284	0.724638	0.745461	0.0294481
Platelet Aggregation (Plug Formation)	2	29	1.27389	2.7757	0.16263	1	1	1	1	29	1.14943	2.51684	0.332904	1	1	1	Platelet Aggregation (Plug Formation)	0.766284	0.724638	0.745461	0.0294481
Post-translational modification: gamma carboxylation and hypusine formation	2	14	1.27389	5.74754	0.0462844	1	0.934315	1	1	14	1.14943	5.21153	0.177326	1	1	1	Post-translational modification: gamma carboxylation and hypusine formation	0.766284	0.724638	0.745461	0.0294481
Post-translational protein modification	2	114	1.27389	0.70628	0.783156	1	1	1	1	114	1.14943	0.640414	0.798574	1	1	1	Post-translational protein modification	0.766284	0.724638	0.745461	0.0294481
Regulation of Telomerase	2	68	1.27389	1.18399	0.509807	1	1	1	1	68	1.14943	1.07357	0.614117	1	1	1	Regulation of Telomerase	0.766284	0.724638	0.745461	0.0294481
Removal of aminoterminal propeptides from gamma-carboxylated proteins	2	10	1.27389	8.04426	0.0244252	1	0.730416	1	1	10	1.14943	7.29406	0.130103	1	1	1	Removal of aminoterminal propeptides from gamma-carboxylated proteins	0.766284	0.724638	0.745461	0.0294481
Sema3A PAK dependent Axon repulsion	2	15	1.27389	5.36463	0.0525487	1	0.934315	1	1	15	1.14943	4.86433	0.18873	1	1	1	Sema3A PAK dependent Axon repulsion	0.766284	0.724638	0.745461	0.0294481
Signaling by EGFR	2	98	1.27389	0.82158	0.707714	1	1	1	1	98	1.14943	0.74496	0.747326	1	1	1	Signaling by EGFR	0.766284	0.724638	0.745461	0.0294481
Signaling by FGFR	2	95	1.27389	0.847522	0.691362	1	1	1	1	95	1.14943	0.768483	0.736373	1	1	1	Signaling by FGFR	0.766284	0.724638	0.745461	0.0294481
Transport of gamma-carboxylated protein precursors from the endoplasmic reticulum to the Golgi apparatus	2	8	1.27389	10.0528	0.0157032	1	0.609138	1	1	8	1.14943	9.1153	0.105497	1	1	1	Transport of gamma-carboxylated protein precursors from the endoplasmic reticulum to the Golgi apparatus	0.766284	0.724638	0.745461	0.0294481
Triglyceride Biosynthesis	2	28	1.27389	2.8748	0.153806	1	1	1	1	28	1.14943	2.6067	0.323505	1	1	1	Triglyceride Biosynthesis	0.766284	0.724638	0.745461	0.0294481
Wnt	2	82	1.27389	0.981868	0.611789	1	1	1	1	82	1.14943	0.890301	0.683226	1	1	1	Wnt	0.766284	0.724638	0.745461	0.0294481
Total genes	261								138									100	100	100	0
