# Supplementary material for: Comparison of in-gel and in-solution proteolysis in the proteome profiling of organ perfusion solutions
Source: Clin Proteomics. 2023 Nov 15;20:51. doi: 10.1186/s12014-023-09440-x (PMC10648346; doi:10.1186/s12014-023-09440-x)
Supplement: Supplementary file 3 — Supplementary Material 3 [file 12014_2023_9440_MOESM3_ESM.xlsx]

## Sheet: In-gel total (kidney)
Checked	Accession	Description	Coverage [%]	# Peptides	# PSMs	# Unique Peptides	# AAs	calc. pI	MW [kDa]	Score Mascot	Abundances (Grouped):-HMP -02-P1-FD09178124	Abundances (Grouped):-HMP -02-P1-FD09177341	Abundances (Grouped):-HMP -02-P2-FD09177913	Abundances (Grouped):-HMP -02-P2-FD09177356	Abundances (Grouped):-HMP -02-P3-FD09178127	Abundances (Grouped):-HMP -02-P3-FD09178146	Abundances (Grouped):-HMP -02-P3-FD01269744	Abundances (Grouped):-HMP -02-P3-FD06420623	Abundances (Grouped):-HMP -02-P3-FD06420720	Abundances (Grouped):-HMP -02-P3-FD09177338	Abundances (Grouped):-HMP -02-P3-FD09177367	Abundances (Grouped):-HMP +02-P1-FD09178047	Abundances (Grouped):-HMP +02-P2-FD09177339	Abundances (Grouped):-HMP +02-P2-FD09178145	Abundances (Grouped):-HMP +02-P3-FD01291198	Abundances (Grouped):-HMP +02-P3-FD01291517	Abundances (Grouped):-HMP +02-P3-FD06420029	Abundances (Grouped):-HMP +02-P3-FD06420550	Abundances (Grouped):-HMP +02-P3-FD06420575	Abundances (Grouped):-HMP +02-P3-FD09177384	Abundances (Grouped):-HMP +02-P3-FD09178015
1	P02768	Albumin OS=Homo sapiens OX=9606 GN=ALB PE=1 SV=2	63	40	5292	7	609	6.28	69.3	88825	8.28504e+10	1.01258e+11	1.08647e+10	1.19819e+11	1.35625e+10	2.92623e+10	2.83114e+09	3.56027e+09	2.08847e+09	1.41788e+10	5.38526e+09	1.57702e+11	3.16201e+09	6.94391e+10	1.44113e+11	2.73311e+09	3.93559e+09	6.51839e+09	1.47242e+10	4.44517e+10	8.85703e+09
2	B4DPR2	cDNA FLJ50830, highly similar to Serum albumin OS=Homo sapiens OX=9606 PE=2 SV=1	63	34	4515	1	523	7.17	59.5	81987										7702100	1.7838e+07		6.84371e+06
3	A0A384MDQ7	Epididymis secretory sperm binding protein OS=Homo sapiens OX=9606 PE=2 SV=1	59	28	2694	4	418	5.59	46.7	54615	2.54057e+09	8.8995e+08	7.0337e+07	1.20063e+09	3.26074e+08	2.27642e+08	5.6743e+06	2.6672e+06	540209	1.6111e+08	1.75007e+06	2.34565e+09	5.3783e+07	8.46947e+07	1.7954e+09	1.08745e+09	1.75705e+07	5.45336e+08	1.20472e+07	5.06729e+07	7.32165e+09
4	A0A024R6I7	Alpha-1-antitrypsin OS=Homo sapiens OX=9606 GN=SERPINA1 PE=1 SV=1	56	26	2651	1	418	5.59	46.7	53954	2.34604e+07	1.26063e+08	415121	1.0634e+07	4.66129e+06					1.78145e+07		2.60066e+06		3.57208e+06
5	P01024	Complement C3 OS=Homo sapiens OX=9606 GN=C3 PE=1 SV=2	48	52	1920	47	1663	6.4	187	43237	7.92981e+09	3.24378e+09	4.8448e+09	3.61134e+09	9.26775e+09	2.04333e+10	1.76519e+10	1.29538e+10	7.08516e+09	6.74432e+09	5.96555e+09	3.39747e+09	1.39167e+10	6.30544e+09	5.13592e+09	8.83568e+09	1.43896e+10	6.45546e+09	1.34135e+10	1.06267e+10	4.62596e+10
6	A0A0K0K1H8	Beta-1 metal-binding globulin OS=Homo sapiens OX=9606 GN=HEL-S-71p PE=2 SV=1	24	11	1441	4	698	7.21	77	39106	3.07255e+09	3.18022e+09	1.22656e+09	1.46448e+09	2.85224e+09	1.16175e+09	5.18131e+09	2.92089e+09	3.90462e+09	1.3363e+09	1.57958e+09	1.05332e+09	5.35297e+09	1.30363e+09	2.02763e+09	5.68265e+09	3.23654e+09	4.91153e+09	9.58158e+09	2.62686e+09	3.25183e+08
7	A0A1B0GVI3	Keratin, type I cytoskeletal 10 OS=Homo sapiens OX=9606 GN=KRT10 PE=1 SV=2	40	22	1360	19	624	5.26	63.3	33284	9.18563e+09	3.26367e+09	1.43298e+10	1.2353e+10	1.45727e+10	8.78194e+09	1.51829e+09	4.64658e+09	2.75596e+09	6.64661e+09	4.95435e+09	3.87929e+08	2.44904e+09	5.65929e+09	2.20016e+09	1.24017e+09	2.09048e+09	3.24403e+09	6.71678e+09	3.83277e+09	7.34874e+09
8	B4DI57	cDNA FLJ54111, highly similar to Serotransferrin OS=Homo sapiens OX=9606 PE=2 SV=1	20	9	1120	2	571	7.21	63.4	29689							3.89253e+07	1.95239e+08	2.07569e+07	3.6481e+06	4.043e+07			3.79597e+07			1.62771e+08				1.97599e+06
9	Q4TZM4	Hemoglobin beta chain (Fragment) OS=Homo sapiens OX=9606 GN=HBB PE=3 SV=1	76	7	1250	2	101	6.52	11	25418	2.20398e+07	1.10694e+06	1.51966e+10	3.39409e+08			2.00475e+07	8.54903e+07	2.48431e+07	1.04291e+07			2.18702e+06	1.7392e+07	2.57557e+07	1.55959e+10	5.13085e+07	1.01661e+08	4.05639e+07	1.03963e+08	7.53559e+08
10	B3KS79	cDNA FLJ35730 fis, clone TESTI2003131, highly similar to ALPHA-1-ANTICHYMOTRYPSIN OS=Homo sapiens OX=9606 PE=2 SV=1	41	14	859	14	448	5.63	50.6	20862	2.9844e+09	9.43331e+09	2.9337e+09	4.29648e+09	2.34249e+09	4.13432e+09	1.91569e+10	5.81454e+09	8.88625e+09	7.82421e+09	7.44285e+09	3.93756e+09	9.26516e+09	7.93638e+09	4.53988e+09	1.02748e+10	1.74889e+10	8.31792e+09	9.50079e+08	2.67921e+09	1.20309e+10
11	H6VRG1	Cytokeratin-1 OS=Homo sapiens OX=9606 GN=KRT1 PE=1 SV=1	47	30	1063	26	645	8.12	66.1	20277	2.76509e+10	8.55074e+09	3.50199e+10	2.20079e+10	4.76091e+10	4.13245e+10	5.33053e+09	1.56858e+10	8.27575e+09	1.43773e+10	1.81092e+10	2.63654e+09	5.24261e+09	1.67803e+10	5.98463e+09	3.88954e+09	5.73029e+09	2.09452e+10	2.54393e+10	4.16854e+09	3.60793e+09
12	P35908	Keratin, type II cytoskeletal 2 epidermal OS=Homo sapiens OX=9606 GN=KRT2 PE=1 SV=2	44	21	925	13	639	8	65.4	18670	5.1522e+09	1.32988e+09	5.5136e+09	2.69455e+09	8.47922e+09	6.46302e+09	1.0996e+09	4.74115e+09	1.57534e+09	3.70938e+09	2.16147e+09	1.82492e+08	1.80084e+09	3.06641e+09	9.37968e+08	1.01259e+09	1.202e+09	3.83072e+09	1.5733e+09	1.50122e+09	8.25249e+08
13	P35527	Keratin, type I cytoskeletal 9 OS=Homo sapiens OX=9606 GN=KRT9 PE=1 SV=3	47	20	801	20	623	5.24	62	16487	1.98826e+09	7.27145e+08	1.06556e+09	3.46233e+09	3.24112e+09	2.14192e+09	1.19753e+09	2.50458e+09	2.63652e+09	1.94958e+09	5.31806e+09	1.07567e+09	2.53768e+09	1.07969e+09	8.10426e+08	8.47958e+08	1.21224e+09	2.46256e+09	5.51549e+09	1.34171e+09	6.22669e+08
14	A8K008	Uncharacterized protein OS=Homo sapiens OX=9606 PE=2 SV=1	29	12	1062	6	472	8.16	51.6	15801	1.18323e+10	6.49906e+09	1.29764e+10	5.88215e+09	7.05993e+09	5.48848e+09	1.69139e+10	1.37348e+10	7.71131e+10	1.22944e+10	1.30523e+10	1.20275e+10	1.44439e+10	2.027e+10	3.33244e+10	1.97921e+10	3.15503e+10	1.892e+10	1.93574e+11	1.34326e+09	1.02827e+10
15	P02042	Hemoglobin subunit delta OS=Homo sapiens OX=9606 GN=HBD PE=1 SV=2	54	7	940	2	147	8.05	16	15508	2.06738e+10	3.49556e+09	2.63245e+10	4.96994e+09	3.22132e+10	3.29604e+10	1.30659e+09	2.04922e+09	1.32592e+09	4.23804e+09	6.91087e+09	4.67565e+08	3.30087e+09	1.81306e+10	9.93932e+08	3.2616e+09	1.97516e+09	5.64923e+09		1.02007e+09	1.01043e+09
16	P02675	Fibrinogen beta chain OS=Homo sapiens OX=9606 GN=FGB PE=1 SV=2	36	13	750	13	491	8.27	55.9	15064	8.64177e+08	3.85756e+08	6.28669e+08	1.59863e+08	2.17262e+09	4.01646e+09	1.25142e+09	1.28714e+09	3.33889e+09	2.29972e+09	9.16837e+08	4.32114e+08	1.94587e+09	1.94262e+09	1.73271e+09	2.54617e+09	1.88136e+09	9.13309e+08	7.40945e+08	2.47967e+09	3.47512e+09
17	Q6N093	Uncharacterized protein DKFZp686I04196 (Fragment) OS=Homo sapiens OX=9606 GN=DKFZp686I04196 PE=2 SV=1	32	9	902	1	417	7.59	46	14843							1.63281e+07		2.90826e+07		1.13773e+07		2.36924e+07	1.02461e+07							2.59331e+07
18	Q6MZU6	Uncharacterized protein DKFZp686C15213 OS=Homo sapiens OX=9606 GN=DKFZp686C15213 PE=2 SV=1	28	10	923	1	464	7.71	51.1	14809	3.9016e+09	2.33334e+07	2.84637e+07	2.25003e+07	2.12297e+08	6.88368e+07						8.57188e+07		8.72497e+07
19	P01023	Alpha-2-macroglobulin OS=Homo sapiens OX=9606 GN=A2M PE=1 SV=3	34	32	927	32	1474	6.46	163.2	14401	2.89655e+09	1.26627e+09	3.57045e+09	1.36899e+09	7.64417e+09	4.49532e+09	1.11849e+10	3.26156e+09	3.16731e+09	2.99269e+09	1.88724e+09	2.17285e+08	1.78561e+09	5.13116e+09	2.2533e+09	3.40136e+09	5.21658e+09	1.89451e+09	5.96149e+09	3.5728e+09	5.82265e+09
20	C8C504	Beta-globin OS=Homo sapiens OX=9606 GN=HBB PE=3 SV=1	69	10	785	3	147	8.06	16	13880		3.19289e+07	1.56077e+08	2.83847e+06	5.83263e+07	8.55765e+06						1.01102e+07	2.09439e+06	5.08475e+06		1.23681e+07		3.68543e+07
21	Q8IUL9	Hemoglobin beta chain variant Hb.Sinai-Bel Air (Fragment) OS=Homo sapiens OX=9606 GN=HBB PE=3 SV=1	73	7	727	1	105	6.05	11.5	13076	1.45015e+07	4.28445e+06	4.60906e+07	5.84368e+07	7.50226e+07	9.19175e+07		1.3057e+07		9.40489e+06	1.13812e+07		1.45184e+07	5.56161e+07			6.179e+07			1.80966e+07	2.91031e+06
22	P02647	Apolipoprotein A-I OS=Homo sapiens OX=9606 GN=APOA1 PE=1 SV=1	48	14	534	14	267	5.76	30.8	12604	5.41087e+10	3.46128e+09	2.58611e+10	2.0342e+09	2.2093e+10	2.28515e+10	6.19735e+09	5.16956e+09	4.45916e+09	6.89562e+08	2.42444e+09	1.61499e+08	3.99783e+09	3.32808e+10	2.21867e+09	1.5754e+10	3.09658e+09	4.27342e+09	1.08449e+10	2.92108e+09	5.24458e+08
23	P0C0L5	Complement C4-B OS=Homo sapiens OX=9606 GN=C4B PE=1 SV=2	30	33	652	3	1744	7.27	192.6	11825	1.5054e+08	1.43513e+08	1.19296e+08	2.55906e+07	2.0708e+08	6.07982e+08	2.64321e+08	2.15639e+08	8.17708e+07	1.24778e+08	1.58492e+08	4.33734e+07	2.04174e+08	1.15805e+08	1.2717e+08	1.20453e+08	9.07741e+07	8.64063e+07	2.14452e+06		4.48553e+07
24	P0C0L4	Complement C4-A OS=Homo sapiens OX=9606 GN=C4A PE=1 SV=2	29	32	621	2	1744	7.08	192.7	11608	3.4787e+07	3.94981e+07		4.18235e+08	4.27187e+07	4.65794e+07	1.02617e+08	6.13359e+07	5.9498e+07	1.65238e+07	2.81823e+07	2.22425e+08	3.6234e+07	4.70605e+07	7.02833e+07	2.49357e+08	8.3068e+07	1.21739e+08	8.83107e+08	9.23152e+07	5.68396e+07
25	A0A2S0BDD1	Antithrombin-III OS=Homo sapiens OX=9606 GN=ATIII-R2 PE=2 SV=1	43	15	490	15	505	7.85	57.3	11374	1.33177e+09	9.93631e+08	2.02774e+08	9.22653e+08	4.38584e+08	6.95258e+08	3.56485e+09	3.86625e+09	1.88712e+09	9.82788e+08	1.66266e+09	2.28311e+09	2.5657e+09	9.0965e+08	1.42327e+09	3.02567e+09	2.05648e+09	2.10925e+09	3.7865e+09	2.34523e+09	1.02251e+10
26	A0A2R8Y6G6	2-phospho-D-glycerate hydro-lyase OS=Homo sapiens OX=9606 GN=ENO1 PE=1 SV=1	43	11	381	10	434	6.99	47.3	9088	2.18823e+08	4.10184e+08	1.31434e+09	2.60038e+07	5.2441e+08	5.18245e+08	8.44449e+08	5.1663e+08	1.10788e+09	1.55297e+08	3.42319e+08	8.59791e+07	3.8478e+08	1.26068e+09	1.39311e+09	1.57937e+09	1.85127e+09	1.40297e+09	2.46844e+09	3.30915e+08	2.02602e+09
27	C9JC84	Fibrinogen gamma chain OS=Homo sapiens OX=9606 GN=FGG PE=1 SV=1	31	8	453	8	461	5.63	52.3	8655	1.10651e+09	7.75014e+08	1.04795e+09	3.70915e+08	1.47067e+09	3.5305e+09	2.40481e+09	2.59392e+09	4.29227e+09	2.48805e+09	3.30844e+08	7.48132e+08	2.49441e+09	3.57212e+09	2.47816e+09	4.79178e+09	3.85693e+09	1.5138e+09	1.37557e+08	3.10484e+08	3.33607e+09
28	P60709	Actin, cytoplasmic 1 OS=Homo sapiens OX=9606 GN=ACTB PE=1 SV=1	38	9	352	6	375	5.48	41.7	8332	8.139e+08	2.7655e+08	7.62554e+08	5.40311e+07	5.7672e+08	8.23914e+08	9.19482e+08	4.03249e+08	1.30021e+09	3.22469e+08	1.96097e+08	5.33935e+06	3.60689e+08	6.21285e+08	6.87295e+08	1.60785e+09	1.06758e+09	1.51075e+09		2.07363e+09	1.37714e+08
29	B7ZKJ8	ITIH4 protein OS=Homo sapiens OX=9606 GN=ITIH4 PE=1 SV=1	34	18	383	18	935	6.89	103.8	8255	1.0135e+09	4.09136e+08	8.81781e+08	2.341e+08	1.71925e+09	2.156e+09	1.97154e+09	1.07847e+09	1.20844e+09	3.94209e+08	5.52761e+08	3.6453e+07	1.30349e+09	1.27305e+09	7.31325e+08	1.27994e+09	1.30637e+09	1.04498e+09	1.51535e+09	2.7162e+08	6.50007e+08
30	A8K5A4	cDNA FLJ76826, highly similar to Homo sapiens ceruloplasmin (ferroxidase) (CP), mRNA OS=Homo sapiens OX=9606 PE=2 SV=1	29	20	545	5	1065	5.74	122.1	8230	1.49308e+09	3.99862e+08	9.40318e+08	2.23795e+08	1.28024e+09	1.39761e+09	1.24904e+09	1.40435e+09	1.51971e+09	3.42227e+08	5.06182e+08	8.00274e+07	7.89632e+08	8.00862e+08	1.34192e+09	7.77569e+08	6.64504e+08	2.33738e+09	1.84815e+09	2.94861e+08	2.45533e+08
31	P01019	Angiotensinogen OS=Homo sapiens OX=9606 GN=AGT PE=1 SV=1	38	12	295	8	485	6.32	53.1	8187	6.96162e+08	1.60328e+09	4.44573e+08	1.83491e+09	5.3999e+08	6.14372e+08	3.23343e+09	1.24596e+09	1.18844e+09	9.44045e+08	2.45386e+09	8.42428e+08	6.56378e+08	1.29375e+09	5.59311e+08	1.38418e+09	1.89441e+09	1.91646e+09	7.62271e+08	2.61383e+08	1.22102e+09
32	A0A286YEY4	Immunoglobulin heavy constant gamma 2 (Fragment) OS=Homo sapiens OX=9606 GN=IGHG2 PE=1 SV=1	29	8	506	1	395	6.52	43.8	7991							7.70391e+06	3.63431e+07	5.42678e+07	9.92033e+06	3.10858e+07		1.47773e+07	1.18621e+07	2.79239e+07		1.12782e+07		3.51365e+07		3.99306e+06
33	A6XGL1	Transthyretin OS=Homo sapiens OX=9606 PE=2 SV=1	52	8	291	8	184	5.24	20.2	7397	1.68844e+10	3.29735e+08	1.39069e+09	1.36252e+08	1.60332e+09	1.97789e+09	2.71292e+09	6.12992e+09	6.68235e+09	1.70724e+09	6.98879e+08	1.20189e+07	2.47316e+09	4.44684e+09	4.27344e+09	3.36404e+09	1.76451e+09	4.96298e+09	1.24323e+08	1.28483e+09	6.12135e+07
34	A0A385HVZ2	Mutant hemoglobin subunit alpha 2 OS=Homo sapiens OX=9606 GN=HBA2 PE=3 SV=1	84	8	621	3	142	9.03	15.3	7291	3.03565e+08	1.19466e+08	1.20809e+09	1.64653e+08	9.24676e+08	5.42704e+08	7.16497e+09	2.79945e+09	1.1904e+10	2.2059e+09	1.541e+09	3.78078e+06	1.88932e+09	3.51593e+08	1.52094e+09	1.65436e+10	3.4786e+09	1.99186e+09	8.87015e+06	3.20275e+08	9.8351e+08
35	P06396	Gelsolin OS=Homo sapiens OX=9606 GN=GSN PE=1 SV=1	31	11	277	11	782	6.28	85.6	6711	3.36627e+08	4.06954e+08	3.46756e+08	1.20051e+08	4.73236e+08	4.14676e+08	6.45183e+08	1.51512e+09	4.71107e+08	2.23801e+08	5.29636e+08	1.29286e+08	3.09569e+08	5.16111e+08	8.24073e+08	4.97178e+08	6.72965e+08	1.07577e+08		1.30489e+09	1.16268e+08
36	P04406	Glyceraldehyde-3-phosphate dehydrogenase OS=Homo sapiens OX=9606 GN=GAPDH PE=1 SV=3	41	8	228	8	335	8.46	36	5982	4.92035e+08	3.36796e+08	1.15407e+09	6.43212e+07	9.4552e+08	1.02855e+09	1.06357e+09	6.11347e+08	9.33509e+08	3.04943e+08	4.99594e+08	4.82783e+06	2.26508e+08	1.68484e+09	1.53885e+09	1.4369e+09	2.46918e+09	8.74798e+08	3.89106e+09	2.05688e+08	3.31916e+08
37	P05155	Plasma protease C1 inhibitor OS=Homo sapiens OX=9606 GN=SERPING1 PE=1 SV=2	32	13	296	13	500	6.55	55.1	5935	2.36856e+09	1.07454e+09	1.85578e+09	2.2488e+08	2.41375e+09	3.30277e+09	8.1526e+09	3.91392e+09	6.20243e+09	7.04199e+08	1.06149e+09	3.73304e+07	4.9669e+09	1.63371e+09	2.85342e+09	3.29761e+09	3.09742e+09	4.95938e+09	5.22176e+06	1.92424e+09	4.44103e+08
38	P02763	Alpha-1-acid glycoprotein 1 OS=Homo sapiens OX=9606 GN=ORM1 PE=1 SV=1	42	8	316	5	201	5.02	23.5	5672	4.31924e+10	2.04882e+09	1.18941e+09	3.81852e+08	1.90781e+09	1.81142e+09	4.87459e+09	1.31608e+09	1.07753e+10	6.15644e+09	6.88247e+08	8.76982e+08	3.33416e+09	3.43195e+09	4.79611e+09	4.3041e+08	1.731e+09	3.80972e+09		5.03621e+09	3.71039e+09
39	I1VZV6	Hemoglobin alpha 1 OS=Homo sapiens OX=9606 GN=HBA1 PE=3 SV=1	83	7	348	1	142	9.03	15.3	5646				2.34652e+07	2.52534e+07									1.07392e+07
40	A0A5H1ZRQ3	Immunoglobulin kappa constant (Fragment) OS=Homo sapiens OX=9606 GN=IGKC PE=1 SV=1	69	8	270	7	107	5.87	11.7	5633	1.0271e+10	5.2112e+08	3.37511e+09	6.21748e+08	3.92888e+09	2.69279e+09	3.66365e+09	1.7725e+09	5.57097e+09	8.43441e+08	1.70432e+09	4.56909e+07	1.00934e+10	4.64506e+09	4.25078e+09	4.63561e+09	3.76902e+09	4.71813e+09	3.88429e+08	1.32995e+10	5.03344e+08
41	D6RF35	Gc-globulin OS=Homo sapiens OX=9606 GN=GC PE=1 SV=1	24	9	328	9	476	5.52	53	5330	1.9311e+09	1.51792e+09	7.67001e+08	6.52664e+09	6.61162e+08	1.25519e+09	4.63777e+09	5.56714e+09	3.91901e+09	1.61725e+09	1.7788e+09	1.26768e+09	8.68209e+08	3.70357e+09	3.4796e+09	2.74524e+09	1.59994e+09	2.60541e+09	8.43764e+09	5.5933e+09	2.10687e+10
42	B4DR57	cDNA FLJ60818, highly similar to Complement C3 OS=Homo sapiens OX=9606 PE=2 SV=1	51	6	309	1	235	6.1	26.1	5249												5.76162e+06		5.09315e+07							1.14944e+08
43	P04217	Alpha-1B-glycoprotein OS=Homo sapiens OX=9606 GN=A1BG PE=1 SV=4	38	8	322	8	495	5.86	54.2	5199	1.10647e+09	5.75487e+08	2.39742e+08	1.11089e+09	1.14743e+09	1.52136e+09	1.13071e+09	7.28481e+08	1.39133e+09	5.26315e+08	5.48344e+08	4.01527e+08	7.91666e+08	6.77069e+08	1.22032e+09	5.99137e+08	3.35233e+08	7.31119e+08	3.83499e+09	1.0102e+09	1.64189e+09
44	P02533	Keratin, type I cytoskeletal 14 OS=Homo sapiens OX=9606 GN=KRT14 PE=1 SV=4	38	13	237	9	472	5.16	51.5	5012	4.17967e+08	8.16608e+07	5.31384e+08	1.77886e+08	6.4999e+08	6.45485e+08	2.25996e+09	1.8558e+09	1.47211e+09	1.19257e+09	3.17961e+08	1.64e+07	1.84931e+08	3.98986e+08	6.24641e+08	8.6907e+07	9.97713e+08	7.58952e+07	1.22723e+09	2.44448e+08	1.93246e+09
45	P36955	Pigment epithelium-derived factor OS=Homo sapiens OX=9606 GN=SERPINF1 PE=1 SV=4	36	10	180	10	418	6.38	46.3	4935	3.27458e+08	9.8816e+07	2.09296e+08	4.83009e+07	3.64777e+08	5.04352e+08	5.80491e+08	8.43897e+08	5.99534e+08	2.68653e+08	2.44685e+08	1.25821e+08	5.76806e+08	6.41852e+08	3.72371e+08	4.45305e+08	7.51903e+08	5.62235e+08	2.45126e+08	8.59118e+07	2.13054e+09
46	P13647	Keratin, type II cytoskeletal 5 OS=Homo sapiens OX=9606 GN=KRT5 PE=1 SV=3	24	10	287	6	590	7.74	62.3	4779	6.03095e+08	1.81795e+08	1.16476e+09	2.03969e+08	9.68816e+08	7.40436e+08	5.86834e+07	3.21027e+08	2.48228e+07	2.51877e+08	2.89392e+08	3.38202e+07	2.48667e+08	3.04623e+08	1.67194e+08	2.63745e+07	8.88715e+07	2.3621e+08	2.09374e+06	1.3214e+08	5.45238e+08
47	P02760	Protein AMBP OS=Homo sapiens OX=9606 GN=AMBP PE=1 SV=1	21	5	184	5	352	6.25	39	4485	3.22533e+09	8.75517e+07	9.59526e+08	1.43992e+08	4.92718e+08	5.98793e+08	8.37254e+08	1.66088e+09	5.71429e+08	2.63777e+08	2.81335e+08	6.73421e+06	1.39357e+09	1.07038e+09	6.82037e+08	8.95481e+08	6.09765e+08	1.15029e+09	2.77901e+09	3.95559e+08	1.05944e+08
48	B7Z539	cDNA FLJ56954, highly similar to Inter-alpha-trypsin inhibitor heavy chain H1 OS=Homo sapiens OX=9606 PE=2 SV=1	23	10	185	6	645	7.68	72.1	4170	5.89257e+08	1.77321e+08	1.68796e+08	8.25581e+07	4.82354e+08	9.56488e+08	3.35246e+08	5.06373e+08	1.59835e+08	8.98594e+07	3.0455e+08	2.50074e+07	2.77715e+08	4.36405e+08	2.87811e+08	3.15659e+08	2.0717e+08	1.73005e+08		1.83602e+08	4.81798e+08
49	A8K2I0	cDNA FLJ78504, highly similar to Homo sapiens keratin 6A (KRT6A), mRNA OS=Homo sapiens OX=9606 PE=2 SV=1	27	12	271	7	564	8	60	4154	1.46985e+08	7.9194e+07	4.76586e+08	9.12885e+07	4.3083e+08	2.55136e+08	5.61536e+07	1.55719e+08	4.41259e+07	1.01962e+08	1.09356e+08	1.9102e+07	4.46295e+08	9.81587e+07	5.17646e+08		1.22127e+08		725952		2.05949e+07
50	A0A024R035	Complement component C9 OS=Homo sapiens OX=9606 GN=C9 PE=3 SV=1	18	7	184	7	559	5.52	63.2	4119	5.36321e+08	4.4613e+08	2.20087e+08	2.35434e+08	3.6831e+08	7.35846e+08	1.13477e+09	1.03514e+09	7.91127e+08	6.36909e+08	1.00975e+09	3.86633e+08	6.97513e+08	3.57e+08	2.14089e+08	6.29156e+08	4.72308e+08	1.35551e+09	7.25837e+08	1.10818e+09	4.63749e+09
51	Q68CK4	Leucine-rich alpha-2-glycoprotein OS=Homo sapiens OX=9606 GN=HMFT1766 PE=2 SV=1	30	6	207	1	347	6.95	38.1	4017	2.77791e+08		1.07092e+08		5.82689e+07				1.52476e+06	46464.8	3.19593e+07	7.2973e+06	2.30944e+07	8.80641e+07	9.93561e+06	8.53441e+07	8.09164e+06		4.53095e+07	8.07005e+07	1.43303e+08
52	P15090	Fatty acid-binding protein, adipocyte OS=Homo sapiens OX=9606 GN=FABP4 PE=1 SV=3	60	8	160	8	132	7.14	14.7	4014	1.27053e+08	3.48192e+07	1.14972e+08	4.95633e+07	1.64193e+08	1.87544e+08	2.42817e+08	6.61915e+08	1.59027e+09	4.59264e+08	4.53969e+08	2.67297e+07	3.19037e+08	2.361e+08	4.05648e+09	3.91145e+08	1.81644e+08	2.44471e+08	8.58999e+08	2.63473e+08	5.47413e+07
53	S6BGD6	IgG L chain OS=Homo sapiens OX=9606 PE=1 SV=1	31	5	263	2	235	7.24	24.8	3949	2.62989e+07	2.21776e+08	3.51122e+08		1.74439e+07	1.63572e+07								2.18467e+07		1.13247e+08		1.2474e+08
54	P02790	Hemopexin OS=Homo sapiens OX=9606 GN=HPX PE=1 SV=2	21	7	187	7	462	7.02	51.6	3936	2.94213e+09	4.36069e+09	2.42918e+09	3.33011e+09	5.80964e+09	6.93658e+09	7.64156e+09	6.43091e+09	8.31782e+09	6.25106e+09	1.47283e+10	4.56639e+09	5.39527e+09	1.9273e+09	5.54197e+09	5.09991e+09	5.08465e+09	1.11112e+10	6.15223e+09	2.66733e+09	2.14833e+09
55	P02750	Leucine-rich alpha-2-glycoprotein OS=Homo sapiens OX=9606 GN=LRG1 PE=1 SV=2	30	6	222	1	347	6.95	38.2	3890	6.70093e+08	3.24073e+06	3.34534e+08			1.00526e+08	1.72534e+08		1.26527e+08	8.7706e+07	6.46465e+07		1.32767e+07	4.43579e+07	1.42342e+07	1.07985e+08	1.01842e+07		4.71271e+07	1.77833e+08	2.81397e+08
56	D3DRR6	Inter-alpha (Globulin) inhibitor H2, isoform CRA_a OS=Homo sapiens OX=9606 GN=ITIH2 PE=3 SV=1	18	10	228	10	947	6.95	106.5	3843	1.3031e+09	2.95576e+08	5.05527e+08	1.61289e+08	9.25147e+08	1.70196e+09	1.10388e+09	7.48686e+08	5.21257e+08	1.25681e+08	1.18272e+08	9.0214e+07	2.31567e+08	5.61301e+08	4.70956e+08	3.57843e+08	5.78421e+08	4.85634e+08	9.08918e+08	7.69502e+07	7.90152e+08
57	Q86YQ4	Alpha-1 globin (Fragment) OS=Homo sapiens OX=9606 GN=HBA1 PE=3 SV=1	89	4	158	1	88	9.2	9.5	3814	1.71826e+08		5.71448e+07	9.04256e+06								7.20772e+06		3.62079e+07
58	P30086	Phosphatidylethanolamine-binding protein 1 OS=Homo sapiens OX=9606 GN=PEBP1 PE=1 SV=3	50	5	137	5	187	7.53	21	3756	1.09723e+09	1.19467e+08	1.63167e+09	5.07065e+07	1.36969e+09	1.38199e+09	3.54574e+08	2.85033e+08	5.79941e+08	4.21707e+08	5.16022e+08	1.76064e+07	3.96572e+08	3.65261e+08	1.35108e+09	4.52181e+08	7.82311e+08	3.93611e+08		1.56367e+09	3.55244e+08
59	U6A3P2	Mutant hemoglobin alpha 2 globin chain (Fragment) OS=Homo sapiens OX=9606 GN=HBA2 PE=3 SV=1	100	3	146	1	41	7.44	4.4	3730	2.57769e+06					2.10011e+07										5.76273e+07				3.35373e+07
60	P08758	Annexin A5 OS=Homo sapiens OX=9606 GN=ANXA5 PE=1 SV=2	55	12	165	12	320	5.05	35.9	3700	7.43739e+08	1.77575e+08	3.15739e+08	1.11549e+08	2.41475e+08	2.64322e+08	2.91896e+08	3.31199e+08	3.81493e+08	9.13231e+07	6.44643e+08	5.09741e+06	5.47578e+08	6.78407e+08	3.03697e+08	6.64156e+08	6.40442e+08	7.32997e+08	1.828e+09	3.37854e+09	8.74007e+07
61	P02671	Fibrinogen alpha chain OS=Homo sapiens OX=9606 GN=FGA PE=1 SV=2	7	4	234	4	866	6.01	94.9	3550	1.7453e+09	3.41581e+08	1.9947e+09	1.57648e+08	2.55051e+09	4.65931e+09	1.32646e+09	9.17678e+08	1.5098e+09	1.59686e+09	2.78995e+08	2.8447e+08	2.16531e+09	1.79657e+09	1.09611e+09	1.87301e+09	1.56215e+09	1.61037e+09	1.72399e+09	3.06975e+09	1.0652e+10
62	P60174	Triosephosphate isomerase OS=Homo sapiens OX=9606 GN=TPI1 PE=1 SV=4	30	5	145	5	249	6.9	26.7	3519	1.24444e+08	9.79069e+07	8.74372e+08	1.48137e+06	6.8765e+08	4.89999e+08	4.7498e+08	3.17055e+08	7.37771e+08	6.98932e+07	3.19693e+09		2.67861e+08	8.0193e+08	1.09202e+09	1.14707e+09	1.31055e+09	1.01464e+09	3.62847e+09	1.909e+09	4.2257e+06
63	P09211	Glutathione S-transferase P OS=Homo sapiens OX=9606 GN=GSTP1 PE=1 SV=2	61	11	161	9	210	5.64	23.3	3497	2.33131e+08	2.26575e+08	1.00349e+09	5.3386e+07	4.28736e+08	5.7651e+08	2.54661e+07	1.73429e+08	3.11116e+07	9.49859e+07	2.54931e+08	1.42482e+07	1.72318e+08	2.53089e+08	4.86986e+07	4.07249e+08	1.40213e+08	3.28521e+08	3.08791e+07	1.16384e+08	8.56859e+07
64	A7L3A3	Angiotensinogen (Fragment) OS=Homo sapiens OX=9606 GN=AGT PE=4 SV=1	72	6	118	2	88	7.18	9.4	3483										9102552
65	Q6MZX7	Uncharacterized protein DKFZp686M24218 OS=Homo sapiens OX=9606 GN=DKFZp686M24218 PE=2 SV=1	17	6	182	1	476	7.77	52.4	3465		1.07863e+07		1.05079e+06									9.91646e+06	5.87681e+06
66	P27169	Serum paraoxonase/arylesterase 1 OS=Homo sapiens OX=9606 GN=PON1 PE=1 SV=3	35	6	151	6	355	5.22	39.7	3462	7.0085e+07	5.11874e+07	1.14338e+07	1.22917e+06	2.08447e+08	4.96029e+07	3.06779e+08	2.31182e+08	1.35925e+08	1.11337e+07	8.29691e+07	2.83176e+06	3.287e+08	6.76579e+07	1.54095e+07	3.13919e+08	3.17269e+08	1.67204e+08	9.20332e+07	2.13994e+08	1.458e+08
67	B7Z1K5	Tubulin alpha chain OS=Homo sapiens OX=9606 PE=2 SV=1	27	9	178	2	519	5.07	57.7	3451	3.74378e+07	1.40218e+08	2.24569e+08	3.98426e+07	1.96622e+08	1.947e+08	2.78506e+08	2.74235e+08	2.87591e+08	1.53005e+08	3.01298e+08	3.42631e+07	9.12278e+07	2.92183e+08	1.58899e+08	5.65456e+08	5.33767e+08	6.50988e+08		7.79253e+07	1.17981e+08
68	P12277	Creatine kinase B-type OS=Homo sapiens OX=9606 GN=CKB PE=1 SV=1	30	8	124	8	381	5.59	42.6	3397	4.2388e+07	4.02126e+07	9.71984e+08	4.65867e+07	7.91654e+08	4.10418e+08	1.20082e+08	1.4068e+08	2.54441e+08	1.2353e+08	1.90092e+08		7.34452e+07	3.97399e+08	2.40794e+08	1.90388e+08	1.78625e+08	4.04171e+08	1.05228e+09	4.55024e+08	7.5302e+07
69	Q6NS95	IGL@ protein OS=Homo sapiens OX=9606 GN=IGL@ PE=2 SV=1	25	4	193	1	234	6.67	25.1	3377	1.25167e+08	3.49321e+07	6.87246e+08	4.6169e+08	9.49633e+07	4.42378e+08	1.02919e+09	6.45934e+08	1.52725e+09	1.0657e+08	2.06205e+08		1.95226e+09	7.74376e+08	1.08622e+09	6.83167e+08	2.60356e+09	1.33995e+09		8.35572e+08
70	J3KPS3	Fructose-bisphosphate aldolase OS=Homo sapiens OX=9606 GN=ALDOA PE=1 SV=1	30	5	147	5	368	8.09	39.8	3360	2.02269e+08	2.98863e+06	2.67697e+08	3.41541e+07	9.36543e+07	3.88157e+08	2.39252e+08	4.97833e+07	1.72727e+08	1.2658e+08	9.79614e+07		4.26772e+07	2.59225e+08	2.93286e+08	1.74647e+08	2.59895e+08	1.17188e+08	7.90793e+08	3.1258e+08	3.25621e+07
71	B2R8I2	cDNA, FLJ93914, highly similar to Homo sapiens histidine-rich glycoprotein (HRG), mRNA OS=Homo sapiens OX=9606 PE=2 SV=1	17	7	136	7	525	7.44	59.5	3340	5.95961e+07	2.58959e+08	3.19006e+07	5.34803e+07	1.2168e+08	1.9719e+08	6.31608e+08	4.99999e+08	9.46903e+08	1.32675e+08	5.15696e+08	5.59058e+07	1.6842e+08	9.82018e+07	3.10215e+08	6.63156e+08	3.69022e+08	1.63031e+09	6.30864e+09	1.29536e+09	7.82167e+07
72	P00915	Carbonic anhydrase 1 OS=Homo sapiens OX=9606 GN=CA1 PE=1 SV=2	43	7	234	7	261	7.12	28.9	3303	9.61681e+07	1.95951e+07	9.41198e+07	1.65689e+09	5.38551e+07	6.07867e+07	6.33181e+08	1.00947e+09	3.15212e+09	2.03005e+08	1.25819e+09		6.59238e+08	1.09544e+09	1.3155e+09	1.05445e+09	8.17989e+08	1.19528e+08	1.63931e+08	1.17223e+09	2.95734e+08
73	P00558	Phosphoglycerate kinase 1 OS=Homo sapiens OX=9606 GN=PGK1 PE=1 SV=3	39	13	161	10	417	8.1	44.6	3281	2.31497e+08	2.98148e+08	3.4012e+08	9.98759e+06	1.53224e+08	2.39836e+08	9.33948e+08	3.52496e+08	4.57629e+08	3.27881e+08	3.60463e+08	1.37667e+06	1.58851e+08	7.03978e+08	4.74664e+08	7.26859e+08	1.70686e+09	4.37828e+08	2.67979e+08	1.94845e+09	2.16096e+08
74	S6B2A1	IgG L chain OS=Homo sapiens OX=9606 PE=2 SV=1	15	3	293	1	184	5.52	20.4	3256	8.52093e+09	7.80905e+08	9.63304e+09	2.37702e+09	7.73007e+09	5.85945e+09	2.06638e+10	2.08915e+10	2.13783e+10	4.19109e+09	5.29519e+09	5.75015e+07	2.02458e+10	1.7287e+10	9.83389e+09	3.12756e+10	2.69132e+10	1.83069e+10	1.57361e+09	2.5982e+10	8.81123e+08
75	P0DJI8	Serum amyloid A-1 protein OS=Homo sapiens OX=9606 GN=SAA1 PE=1 SV=1	52	5	113	2	122	6.79	13.5	3183		9.33566e+07	1.37275e+08		3.73914e+08	3.9973e+07	2.16035e+07	5.67808e+07	2.27311e+07	9.98431e+07	1.2216e+08	486986	5.59762e+08	2.89335e+08	8.42227e+07	6.2718e+08	1.79703e+08	3.37769e+08		7.1747e+08	6.46896e+07
76	P25311	Zinc-alpha-2-glycoprotein OS=Homo sapiens OX=9606 GN=AZGP1 PE=1 SV=2	39	8	172	8	298	6.05	34.2	3136	3.80777e+09	2.22051e+08	4.48817e+08	3.47305e+07	4.55045e+08	3.78781e+08	2.74254e+09	2.65705e+09	2.09653e+09	1.63681e+08	1.15989e+08	7.12634e+06	1.71185e+09	1.79539e+09	1.36464e+09	2.2287e+09	1.2419e+09	4.00435e+09	9.3208e+09	1.71648e+09	3.26353e+08
77	P06727	Apolipoprotein A-IV OS=Homo sapiens OX=9606 GN=APOA4 PE=1 SV=4	35	13	182	13	396	5.38	45.3	3104	1.01335e+09	1.63e+08	5.22836e+08	3.58024e+07	7.95578e+08	5.47014e+08	1.96666e+08	2.5071e+09	3.68295e+08	3.4646e+08	1.19558e+09	1.21921e+07	4.08888e+08	1.78332e+09	2.01556e+09	1.5261e+08	4.17054e+08	5.13959e+08	6.7564e+08	1.62705e+09	3.31082e+08
78	B2R6W1	cDNA, FLJ93143, highly similar to Homo sapiens complement component 7 (C7), mRNA OS=Homo sapiens OX=9606 PE=2 SV=1	12	6	131	1	843	6.48	93.5	3092	1.15121e+07	5.04988e+06			3.73501e+07		2.11658e+07		3.48298e+07		5.20835e+07		8.06035e+07	2.477e+07	1.79532e+07		2.11723e+07			6.71076e+07
79	Q96K68	cDNA FLJ14473 fis, clone MAMMA1001080, highly similar to Homo sapiens SNC73 protein (SNC73) mRNA OS=Homo sapiens OX=9606 PE=2 SV=1	12	5	143	1	494	6.86	53.1	2995	1.72756e+08	6.83879e+08	7.03479e+08	2.08404e+08	1.14319e+09	1.71141e+09	7.40019e+08	2.99863e+08	7.95105e+08	3.1732e+08	1.05042e+09	4.0206e+08	1.1534e+09	1.19633e+09	4.01406e+08	8.44795e+08	5.46339e+08	1.01162e+09		3.82653e+08	2.3612e+09
80	Q01995	Transgelin OS=Homo sapiens OX=9606 GN=TAGLN PE=1 SV=4	30	6	165	6	201	8.84	22.6	2956	4.73893e+08	5.77023e+08	4.48348e+09	8.26963e+07	5.03226e+08	1.48841e+09	5.00428e+08	2.09731e+08	7.27706e+08	5.51062e+08	4.77905e+08	3.63231e+07	2.39755e+08	5.59633e+08	8.66937e+08	5.59044e+08	4.73225e+08	6.64566e+08	2.99835e+08	7.15253e+09	1.33065e+08
81	P00325	All-trans-retinol dehydrogenase [NAD(+)] ADH1B OS=Homo sapiens OX=9606 GN=ADH1B PE=1 SV=2	35	8	123	7	375	8.29	39.8	2867	4.05538e+08	1.75694e+08	9.88919e+08	1.02526e+08	2.55931e+08	3.13221e+08	6.635e+07	8.50864e+06	6.60185e+07	5.68806e+07	1.77617e+08		3.33962e+07	1.38604e+09	2.1162e+09		1.12111e+07				7.41301e+06
82	P10643	Complement component C7 OS=Homo sapiens OX=9606 GN=C7 PE=1 SV=2	12	6	127	1	843	6.48	93.5	2854							1.75303e+07			5.41101e+07	4.17346e+07				9.43055e+06		2.2199e+07
83	P07737	Profilin-1 OS=Homo sapiens OX=9606 GN=PFN1 PE=1 SV=2	56	6	112	6	140	8.27	15	2764	9.81922e+07	1.28575e+08	1.50095e+08	4.69877e+07	1.02957e+08	6.25386e+07	4.28098e+08	5.67416e+08	3.91755e+08	1.21782e+09	2.53409e+09	4.09016e+07	1.00112e+09	5.96457e+07	7.12284e+08	9.56369e+08	1.66319e+09	1.09505e+09	1.4939e+07	1.35463e+09	1.25944e+09
84	P49327	Fatty acid synthase OS=Homo sapiens OX=9606 GN=FASN PE=1 SV=3	18	28	131	28	2511	6.44	273.3	2761			2.50967e+07	3.62841e+06	4.11852e+07	6.36765e+07	1.10336e+09	4.65729e+08	2.68527e+08	2.39399e+08	7.12314e+07	303117	8.03049e+07	7.26821e+06	4.61082e+07	9.02671e+07	3.49435e+07	3.45107e+08	1.6081e+09	2.1545e+08	2.86027e+08
85	P00352	Aldehyde dehydrogenase 1A1 OS=Homo sapiens OX=9606 GN=ALDH1A1 PE=1 SV=2	37	13	147	13	501	6.73	54.8	2704	7.0407e+07	1.55931e+08	3.40096e+08	1.42901e+08	6.44362e+07	2.03404e+08	9.85297e+07	2.09702e+08	2.28523e+08	3.01891e+08	4.85344e+08	5.21321e+08	7.269e+07	2.82654e+08	2.48093e+08	3.0091e+08	4.58077e+08	7.75025e+08	3.26465e+08	5.16398e+08	1.1124e+09
86	P04083	Annexin A1 OS=Homo sapiens OX=9606 GN=ANXA1 PE=1 SV=2	34	8	98	8	346	7.02	38.7	2649	1.67437e+08	2.80389e+07	4.09197e+07	5.99937e+06	1.58317e+08	7.16787e+07	5.76734e+07	3.39382e+08	2.06798e+08	6.99193e+06	4.93978e+08	1.01555e+06	5.32262e+07	2.18386e+08	2.28711e+08	2.80077e+08	3.51455e+08	1.69126e+08	1.40996e+09	8.54694e+08	1.14056e+08
87	A0A024R9Q1	Thrombospondin 1, isoform CRA_a OS=Homo sapiens OX=9606 GN=THBS1 PE=3 SV=1	13	11	127	11	1170	4.94	129.3	2644	2.62153e+08	1.33174e+08	5.63954e+08	3.3612e+07	1.55343e+08	9.33458e+08	5.74994e+08	3.705e+08	1.58202e+08	4.64021e+07	1.09703e+08	9.46448e+06	4.465e+07	5.08887e+08	8.33015e+07	2.80732e+08	3.57014e+08	3.35288e+08	4.31389e+08	1.90352e+08	2.9149e+07
88	P18428	Lipopolysaccharide-binding protein OS=Homo sapiens OX=9606 GN=LBP PE=1 SV=3	24	7	119	7	481	6.7	53.4	2476	3.99527e+07	1.34642e+08	2.22018e+08	3.48062e+07	2.19351e+08	2.93597e+08	6.90347e+08	2.25642e+08	2.60641e+08	2.82171e+08	2.36403e+08	5.49956e+07	1.33681e+08	3.22223e+08	1.92604e+08	8.35057e+08	1.53024e+09	2.34877e+08	1.53504e+08	1.41185e+08	7.18925e+08
89	P19652	Alpha-1-acid glycoprotein 2 OS=Homo sapiens OX=9606 GN=ORM2 PE=1 SV=2	35	6	154	3	201	5.11	23.6	2450	4.93561e+09	2.12931e+08	8.24275e+08	1.70263e+07	7.20111e+07	5.72795e+08	6.86752e+08	6.42112e+08	6.94488e+08	1.17898e+09	4.29958e+07	1.23297e+08	1.01122e+09	4.15192e+08	8.1887e+08	2.87678e+08	5.15876e+08	1.25449e+09		1.56667e+08	6.31318e+08
90	P00734	Prothrombin OS=Homo sapiens OX=9606 GN=F2 PE=1 SV=2	14	6	136	6	622	5.9	70	2432	6.79689e+08	8.82872e+08	3.09828e+08	3.62029e+08	8.0535e+08	9.40412e+08	7.81884e+08	1.28038e+09	6.38169e+08	7.10215e+08	1.60174e+09	2.20213e+08	1.12894e+09	6.29765e+08	4.46016e+08	3.90779e+08	8.57604e+08	1.06509e+09	2.94411e+08	7.62027e+08	5.8305e+08
91	P04004	Vitronectin OS=Homo sapiens OX=9606 GN=VTN PE=1 SV=1	9	3	114	3	478	5.8	54.3	2412	1.50207e+08	4.09027e+08	1.95241e+08	1.44124e+08	4.83106e+08	7.38738e+08	8.7749e+08	1.02057e+09	8.30578e+08	9.08315e+08	9.52236e+08	6.52703e+08	5.43081e+08	3.91173e+08	6.82184e+08	1.21223e+09	8.8248e+08	1.41743e+09	3.48831e+09	1.40243e+09	6.04869e+08
92	P21695	Glycerol-3-phosphate dehydrogenase [NAD(+)], cytoplasmic OS=Homo sapiens OX=9606 GN=GPD1 PE=1 SV=4	30	6	97	6	349	6.18	37.5	2411	5.98651e+07	1.3874e+08	1.00064e+08	3.41169e+07	9.57129e+07	5.48924e+08	1.221e+08	1.74219e+08	3.85463e+08	5.66318e+07	1.16599e+08	7.63447e+06	2.16483e+07	1.64148e+08	6.34293e+08	1.18334e+08	5.76891e+08	2.07664e+07	2.24086e+09	4.45029e+08	4.59125e+06
93	A0A5F9ZHM4	L-lactate dehydrogenase OS=Homo sapiens OX=9606 GN=LDHB PE=1 SV=1	27	8	96	8	341	6.25	37.4	2402	9.18452e+07	6.74958e+07	4.08136e+08	3.78393e+06	5.02491e+08	4.03291e+08	2.1206e+07	9.69071e+07	3.19701e+07	8.25824e+08	7.55621e+07	488982	6.30043e+07	4.33733e+08	6.71388e+08	7.89882e+07	4.84553e+08	7.8325e+07	2.74919e+08	5.38694e+08	1.37858e+06
94	P37802	Transgelin-2 OS=Homo sapiens OX=9606 GN=TAGLN2 PE=1 SV=3	29	4	99	4	199	8.25	22.4	2389	6.65823e+07	1.94471e+09	1.81742e+09	1.76593e+07	5.78478e+07	1.09824e+09	6.43064e+07	1.96198e+07	7.48062e+07	1.67915e+07	2.03759e+09		6.14962e+06	4.19398e+07	9.57311e+07	1.48827e+08	4.26807e+07	8.57371e+07		7.1831e+07	8.61075e+06
95	E9PK25	Cofilin, non-muscle isoform OS=Homo sapiens OX=9606 GN=CFL1 PE=1 SV=1	26	4	74	3	204	8.34	22.7	2383	1.27472e+08	6.22208e+07	8.94004e+08	6.74573e+09	2.57349e+08	3.5186e+08	9.48272e+07	4.88799e+07	1.45884e+08	7.65692e+08	1.26404e+09		3.75182e+07	1.31447e+08	2.37446e+08	7.98495e+07	1.28487e+08	2.42709e+07		5.64707e+08
96	P14618	Pyruvate kinase PKM OS=Homo sapiens OX=9606 GN=PKM PE=1 SV=4	31	12	112	12	531	7.84	57.9	2361	2.85494e+07	1.24693e+08	4.60423e+07	2.4321e+07	9.81568e+06	1.09316e+08	2.54281e+08	1.06342e+08	1.17524e+08	2.90581e+08	2.4718e+08	1.7981e+07	4.75159e+07	2.01222e+08	2.5519e+08	2.5392e+07	3.41869e+08	3.62637e+08	8.12986e+08	1.74088e+08	2.21448e+08
97	A8K3K1	cDNA FLJ78096, highly similar to Homo sapiens actin, alpha, cardiac muscle (ACTC), mRNA OS=Homo sapiens OX=9606 PE=2 SV=1	24	6	169	3	377	5.39	42	2231	2.16647e+08	2.11001e+08	4.9326e+08	2.36345e+06	1.02419e+09	9.4706e+08		1.87971e+08	3.89735e+08	1.92782e+09	4.8088e+08	1.31762e+06	6.66362e+07	5.02854e+08	7.81229e+08	2.96924e+07	5.83351e+08	5.57495e+08		3.87074e+08
98	Q13228	Methanethiol oxidase OS=Homo sapiens OX=9606 GN=SELENBP1 PE=1 SV=2	31	12	118	12	472	6.37	52.4	2169	7.11829e+07	3.83205e+08	5.4829e+08	7.2295e+07	2.81518e+08	3.64509e+08	1.45681e+08	4.43686e+08	4.4953e+08	1.76233e+08	9.79157e+08	9.13547e+07	2.12512e+08	4.99117e+08	6.80838e+08	1.90649e+08	3.88834e+08	5.66283e+08	1.71472e+09	1.5488e+08	9.97693e+08
99	P30041	Peroxiredoxin-6 OS=Homo sapiens OX=9606 GN=PRDX6 PE=1 SV=3	45	8	94	8	224	6.38	25	2167	6.01891e+07	6.92673e+07	7.3565e+08	1.49499e+07	4.88596e+08	5.1465e+08	4.31508e+08	5.5331e+08	5.76914e+08	1.42402e+08	1.50385e+08	1.52308e+06	3.2835e+08	7.69937e+08	4.8871e+08	9.91465e+08	7.76795e+08	6.53966e+08	3.44568e+07	2.22671e+09	2.24457e+07
100	P08779	Keratin, type I cytoskeletal 16 OS=Homo sapiens OX=9606 GN=KRT16 PE=1 SV=4	36	12	121	2	473	5.05	51.2	2165	1.89449e+07	1.88393e+07	1.27503e+08	2.52452e+07	1.57636e+08	1.25665e+08	4.80935e+08	5.41543e+08	2.96847e+07	3.57557e+07		1.72485e+06	4.12373e+08	3.94141e+07	2.29017e+08		3.9022e+08	1.92578e+07	1.44787e+07	2.35021e+08	1.81825e+07
101	H0Y300	Haptoglobin OS=Homo sapiens OX=9606 GN=HP PE=1 SV=4	13	6	123	4	442	6.64	49.1	2158	2.23292e+09	3.55462e+08	3.42104e+08	9.80183e+07	6.86941e+08	2.61795e+09	3.45728e+08	4.64603e+08	3.11637e+09	1.27236e+09	2.10561e+08	8.02671e+07	8.72105e+08	5.60412e+09	4.08374e+09	3.11251e+07	9.46918e+08	238527	8.42463e+07	7.3391e+07	4.02523e+08
102	P0DPH7	Tubulin alpha-3C chain OS=Homo sapiens OX=9606 GN=TUBA3C PE=1 SV=1	28	8	105	2	450	5.1	49.9	2146							1.00627e+07	595366	9.61436e+06	5398111			288686	7.57258e+06	3.49434e+06	1.00532e+07	6.04155e+06				1.73065e+06
103	Q5FWF9	IGL@ protein OS=Homo sapiens OX=9606 GN=IGL@ PE=1 SV=1	28	5	167	2	232	5.59	24.8	2080			5.60948e+07		2.46463e+07	2.50509e+07		2.48449e+07	4.79544e+07	2.65454e+07	4.84206e+07		5.54953e+07	3.45113e+07	8.83667e+06	995877		1.90263e+07		3.82436e+07
104	A0A024R962	HCG40889, isoform CRA_b OS=Homo sapiens OX=9606 GN=hCG_40889 PE=4 SV=1	8	7	118	7	1231	6.62	139	2045	3.61288e+08	1.42061e+08	1.97476e+08	3.10424e+07	2.8527e+08	6.86499e+08	2.75376e+08	2.01845e+08	2.71175e+08	1.56047e+08	1.13071e+08	2.27122e+07	2.68176e+08	2.52028e+08	3.34854e+08	4.1813e+08	8.94933e+07	3.4902e+08	2.88359e+08	2.1858e+08	4.53001e+08
105	Q9NPP6	Immunoglobulin heavy chain variant (Fragment) OS=Homo sapiens OX=9606 PE=2 SV=1	13	4	94	1	416	6.13	44.8	2007	2.58543e+07	1.63513e+08	2.7623e+08	1.21099e+08	1.48317e+08	9.27982e+07	762062	116401	440022						280740		704419
106	Q0IIN1	Keratin 77 OS=Homo sapiens OX=9606 GN=KRT77 PE=1 SV=1	10	5	149	4	578	5.85	61.8	1947	4.91378e+06	5.65717e+06	1.14371e+07	4.49994e+07	2.61212e+07	2.0739e+07	7.2995e+06	2.19958e+07	6.71731e+06	8.73017e+06	1.64748e+07	2.23082e+06	8.15907e+06	7.7932e+06	3.78153e+06		8.08532e+06
107	P51884	Lumican OS=Homo sapiens OX=9606 GN=LUM PE=1 SV=2	18	4	96	4	338	6.61	38.4	1919	5.91181e+06	1.46965e+08	1.84498e+06	2.79929e+07	1.36684e+08	1.02463e+08	1.47146e+08	5.17357e+07	1.35919e+08	2.46978e+08	5.47842e+08	6.75435e+07	5.58171e+07	4.07674e+07	8.32332e+07	3.08692e+08	3.53161e+07	4.96524e+07	2.32107e+09	4.45611e+08	5.59298e+07
108	P07437	Tubulin beta chain OS=Homo sapiens OX=9606 GN=TUBB PE=1 SV=2	38	12	143	2	444	4.89	49.6	1915		1.03223e+07	6.17897e+07		5.00683e+07	2.76874e+07	5.62137e+07	5.83812e+07	6.80368e+07	1.96357e+07	5.81999e+07		3.83509e+07	3.2472e+07	2.1762e+07	1.55925e+08	1.15954e+08	1.28606e+08	6.86036e+08	3.04837e+07	1.73591e+07
109	A0A5C2G904	IGL c4125_light_IGKV4-1_IGKJ4 (Fragment) OS=Homo sapiens OX=9606 PE=2 SV=1	50	4	97	1	113	7.96	12.5	1881	4.82299e+07	2.11692e+06	6.8332e+07	4.88935e+07	4.40322e+07	7.32858e+07		5.49511e+07	6.78173e+07	2.34066e+07	2.92616e+07	3.55856e+06	6.0832e+06	5.05242e+07	2.55551e+07		7.39551e+07
110	A0A5C2G2Q2	IGL c2870_light_IGKV1-27_IGKJ1 (Fragment) OS=Homo sapiens OX=9606 PE=2 SV=1	31	2	84	1	108	9.13	11.6	1826		1.80807e+07		6.48395e+06	4.78086e+06	3.62895e+06	6.7382e+07	4.63405e+07	1.50865e+08	2.43249e+06		4.37611e+06	8.24693e+07	5.61356e+07	8.08645e+07	4.24794e+07	2.87372e+07	5.17907e+07			2.88877e+06
111	P0DJI9	Serum amyloid A-2 protein OS=Homo sapiens OX=9606 GN=SAA2 PE=1 SV=1	36	4	76	2	122	9.14	13.5	1823	4.05371e+08	8.87131e+07	4.53806e+09		4.31579e+07	2.21632e+09				6.81709e+08	2.1427e+08		2.83769e+08	2.84879e+08	2.65696e+07		8.16685e+07		7.51026e+07
112	P30043	Flavin reductase (NADPH) OS=Homo sapiens OX=9606 GN=BLVRB PE=1 SV=3	38	4	64	4	206	7.65	22.1	1812	3.1959e+07	1.8264e+07	3.13027e+07	3.08487e+07	2.0665e+08	2.66773e+07	4.76748e+07	1.86979e+08	2.38752e+08	3.19832e+07	1.33398e+08		8.56844e+07	4.81379e+07	1.25512e+08	3.054e+08	6.75056e+07	3.65176e+08	9.78721e+08	4.19795e+08	4.74522e+07
113	Q9NZT1	Calmodulin-like protein 5 OS=Homo sapiens OX=9606 GN=CALML5 PE=1 SV=2	50	4	61	4	146	4.44	15.9	1792	3.95954e+07	3.9316e+07	1.15841e+08	2.59091e+07	6.67937e+07	8.08816e+07				4.51624e+07	5.23563e+07	2.04748e+06	2.39406e+07	2.53083e+07						9.23019e+07	3.72194e+07
114	P04350	Tubulin beta-4A chain OS=Homo sapiens OX=9606 GN=TUBB4A PE=1 SV=2	34	11	122	2	444	4.88	49.6	1770		9.30883e+06	4.35469e+07	1.02801e+07	3.26762e+07	2.75158e+07				4.11582e+07	4.95123e+07	2.15244e+06	2.10431e+07	3.4849e+07						2.01843e+08	2.72785e+07
115	P08697	Alpha-2-antiplasmin OS=Homo sapiens OX=9606 GN=SERPINF2 PE=1 SV=3	37	8	139	8	491	6.29	54.5	1769	8.68944e+07	8.72856e+07	1.24159e+07	4.06931e+07	7.8274e+07	8.53087e+07	3.18062e+08	1.20386e+08	2.5224e+08	1.13063e+08	3.72346e+08	1.97645e+08	2.25187e+08	4.70425e+07	3.67633e+07	3.71777e+07	5.28515e+07	4.89216e+07		1.69797e+08	3.17182e+08
116	A0A5C2FYV6	IGL c1854_light_IGKV4-1_IGKJ2 (Fragment) OS=Homo sapiens OX=9606 PE=2 SV=1	37	3	94	1	113	9.1	12.5	1757		4.20133e+07		1.71573e+06	5.2342e+07							3.42701e+06		2.87747e+07
117	P09382	Galectin-1 OS=Homo sapiens OX=9606 GN=LGALS1 PE=1 SV=2	18	2	47	2	135	5.5	14.7	1747	2.72327e+07	8.2254e+07	5.17632e+07	269823	1.00512e+08	1.54698e+08	5.11471e+07	1.48474e+07	2.9763e+07	1.00863e+08	1.31739e+09	4.85128e+06	6.26368e+07	8.25313e+07	6.70686e+07	1.3173e+08	9.0597e+07	9.4587e+07		6.69645e+08
118	A0A5C2FYL2	IGL c2002_light_IGKV1-39_IGKJ1 (Fragment) OS=Homo sapiens OX=9606 PE=2 SV=1	17	1	131	1	107	8.94	11.8	1745			3.1917e+07					2.6303e+07			2.17135e+07		2.76262e+07	1.14278e+07	2.63513e+07		2.60224e+07
119	P16152	Carbonyl reductase [NADPH] 1 OS=Homo sapiens OX=9606 GN=CBR1 PE=1 SV=3	41	7	88	5	277	8.32	30.4	1741	9.61066e+07	7.12003e+07	6.78236e+07	1.01084e+07	1.38885e+08	2.71789e+07	5.17183e+07	9.83694e+07	9.79742e+07	2.2353e+08	1.63854e+08		2.0834e+08	1.592e+08	1.65067e+08	3.99582e+07	9.56665e+07	2.54245e+08	1.52198e+07	5.50742e+07	1.99099e+08
120	A8K430	Fructose-bisphosphate aldolase OS=Homo sapiens OX=9606 PE=2 SV=1	20	6	64	6	364	8.21	39.4	1739	1.08159e+07	1.51803e+08	1.32514e+08	1.07846e+07	6.83587e+07	2.01976e+08	5.76916e+07	3.94927e+06	4.35942e+07	6.97533e+08	4.77162e+08	1.16348e+06	1.10865e+08	3.04296e+08	7.53673e+08	3.8248e+08	1.52432e+09	2.57358e+07	2.79933e+08	5.87511e+07	1.78644e+08
121	Q05CP7	Fatty acid-binding protein 1 (Fragment) OS=Homo sapiens OX=9606 GN=FABP1 PE=2 SV=1	35	3	67	3	134	9.51	15.1	1738		8.09485e+07	1.44132e+08	7.3072e+07	7.84479e+08	5.16159e+07	2.58388e+07	7.55006e+07	8.29082e+07	7.82195e+07	2.4625e+08	1.15735e+06	6.88238e+07	1.74779e+07	4.14416e+08	3.52208e+08	3.28765e+08	7.13057e+07			8.97689e+07
122	B2R888	Monocyte differentiation antigen CD14 OS=Homo sapiens OX=9606 PE=2 SV=1	18	4	96	4	375	6.23	40	1729	1.1299e+08	3.93671e+07	2.56339e+07	3.24103e+07	4.92525e+08	3.21369e+07	2.99534e+08	2.42245e+07	8.84156e+07	4.97105e+07	3.98684e+07	1.24772e+07	3.05092e+07	2.84812e+08	3.08175e+07	7.30194e+07	1.80508e+08	3.1152e+07			6.4678e+07
123	P63104	14-3-3 protein zeta/delta OS=Homo sapiens OX=9606 GN=YWHAZ PE=1 SV=1	24	5	84	4	245	4.79	27.7	1722	1.27401e+08	2.85857e+07	1.28632e+09	1.05947e+06	1.66037e+07	2.34313e+08	2.97012e+07		4.03012e+07	1.30875e+07	5.25351e+08		6.75446e+07	6.29089e+07	4.90364e+07	1.19498e+08	6.55901e+07	5.45293e+07	7.52738e+07	3.20156e+08	9.15767e+08
124	B4E1Z4	C3/C5 convertase OS=Homo sapiens OX=9606 PE=1 SV=1	11	10	110	2	1266	7.18	140.9	1702	5.08014e+08	2.00434e+08	2.9346e+08	1.2042e+08	3.79186e+08	5.14255e+08	4.60415e+08	9.19153e+08	3.25034e+08	1.31739e+08	1.78711e+08	1.59005e+07	7.44576e+08	2.91591e+08	2.31187e+08	4.10817e+08	5.83279e+08	2.12338e+08		1.04304e+09	7.01036e+07
125	P05452	Tetranectin OS=Homo sapiens OX=9606 GN=CLEC3B PE=1 SV=3	24	4	55	1	202	5.67	22.5	1675	1.37656e+07	5.21252e+07	6.70477e+07		2.62412e+07	3.00554e+07			8.20235e+06	1.20322e+07	1.03444e+08		9.59779e+07	1.71776e+07	1.48149e+07					7.99736e+07
126	P11142	Heat shock cognate 71 kDa protein OS=Homo sapiens OX=9606 GN=HSPA8 PE=1 SV=1	24	10	84	9	646	5.52	70.9	1631	7.68348e+07	5.28806e+07	1.00559e+08	2.73685e+07	1.05267e+08	9.61331e+07	6.34018e+07	695726	5.25365e+07	1.07526e+08	2.86224e+08	2.99014e+06	3.80441e+07	4.52623e+07	9.9136e+07	3.29264e+07	1.43304e+08	1.3859e+08	3.73177e+08	5.44644e+08	4.1339e+07
127	A0A5C2G3T8	IGL c3799_light_IGKV4-1_IGKJ2 (Fragment) OS=Homo sapiens OX=9606 PE=2 SV=1	32	3	78	1	114	7.93	12.7	1628	3.84074e+07	1.27756e+06	1.57886e+06	8.07523e+06	3.19937e+06	3.56226e+06	1.07803e+06			1.77796e+06	135767	1.47e+06	5.91216e+06	2.56946e+06	2.76828e+06	2.08603e+07	1.07607e+06			9.29643e+06	1.06357e+07
128	B4E1C2	Bradykinin OS=Homo sapiens OX=9606 GN=KNG1 PE=2 SV=1	8	5	99	5	644	6.81	71.9	1608	4.75877e+08	6.12808e+08	7.07286e+07	2.15933e+08	1.24649e+08	8.52961e+08	1.70656e+09	1.03152e+09	1.18812e+09	9.60026e+08	1.36723e+09	4.14265e+08	1.05023e+09	5.86659e+08	3.76543e+08	6.18061e+08	5.87667e+08	6.5887e+08	2.76913e+08	7.94568e+07	1.29799e+09
129	A0A5C2GUT4	IG c1191_light_IGKV1-33_IGKJ2 (Fragment) OS=Homo sapiens OX=9606 PE=2 SV=1	31	2	74	1	108	5.01	11.9	1602	9.93682e+06	6.97459e+07	2.86382e+07		1.17698e+07	1.80414e+07				4.01782e+07	3.97537e+07		1.80974e+08	2.02213e+07						7.59205e+07
130	B4DLV7	Rab GDP dissociation inhibitor OS=Homo sapiens OX=9606 PE=2 SV=1	23	7	83	6	449	8.18	51.1	1600	1.24419e+07	7.97234e+07	5.32999e+07	4.21492e+07	3.57804e+07	1.78127e+07	6.24876e+07	8.21499e+07	5.10474e+07	3.9977e+07	6.21034e+07	1.13017e+07	5.86351e+07	1.20885e+08	7.62245e+07	1.12039e+08	1.22756e+08	4.57522e+07	2.85207e+07	1.36312e+08	6.86665e+07
131	B2R815	cDNA, FLJ93695, highly similar to Homo sapiens serpin peptidase inhibitor, clade A (alpha-1 antiproteinase, antitrypsin), member 4 (SERPINA4), mRNA OS=Homo sapiens OX=9606 PE=2 SV=1	32	11	82	11	427	7.75	48.5	1594	1.98719e+08	8.96279e+07	6.04874e+07	6.53391e+07	2.13116e+08	2.03286e+08	6.61798e+07	4.53139e+08	2.69627e+07	4.6174e+07	1.75552e+08	3.00853e+08	4.83243e+07	1.98107e+08	9.50621e+07	1.81578e+07	2.85503e+08	9.2745e+07		4.70656e+07	5.03823e+08
132	A0A5C2FYP2	IGL c2032_light_IGKV3D-20_IGKJ4 (Fragment) OS=Homo sapiens OX=9606 PE=2 SV=1	39	3	79	2	110	5.31	11.7	1593	6.68418e+07	3.99514e+06	1.03767e+08		3.63974e+07	2.68187e+07	8.17253e+06	1.92403e+07		2.93109e+07	1.13005e+08	205215	4.19668e+07	2.09462e+07	2.09532e+07	2.07064e+07	1.23518e+07	626331	2.2901e+06	1.95269e+06
133	A0A5C2G5L9	IGL c1643_light_IGKV4-1_IGKJ4 (Fragment) OS=Homo sapiens OX=9606 PE=2 SV=1	32	3	73	1	113	8.46	12.3	1580	8.64192e+06															759950		2.35968e+07	3.07099e+07	1.7362e+07
134	A0A5C2G592	IGL c3596_light_IGKV1-17_IGKJ4 (Fragment) OS=Homo sapiens OX=9606 PE=2 SV=1	31	2	72	1	108	8.88	11.7	1567	2.77154e+07	3.72163e+07	1.57246e+08		3.61941e+07	6.716e+07								2.91659e+07
135	P39060	Collagen alpha-1(XVIII) chain OS=Homo sapiens OX=9606 GN=COL18A1 PE=1 SV=5	3	3	94	3	1754	6.01	178.1	1566	7.61642e+08	7.64739e+07	1.84457e+08	1.59638e+07	3.49289e+08	1.21841e+08	5.87933e+07	1.65274e+08	5.22894e+07	8.59326e+08	1.40437e+09	3.97576e+06	2.07531e+08	3.32385e+08	7.64053e+07	1.17401e+08	5.19841e+07	6.43166e+07		1.48029e+08	693288
136	A0A5C2FXC7	IGL c1264_light_IGKV3-20_IGKJ1 (Fragment) OS=Homo sapiens OX=9606 PE=2 SV=1	31	2	86	1	109	8.91	11.9	1562	3.09814e+06				5.68715e+06	2.54719e+07								7.40165e+06
137	A0A5C2GCK2	IGH + IGL c408_light_IGKV1-17_IGKJ4 (Fragment) OS=Homo sapiens OX=9606 PE=2 SV=1	31	2	69	1	107	5.94	11.5	1525		3.5458e+07	5.78943e+06											7.3829e+06							37368.4
138	A0A2U3TZU2	Glucose-6-phosphate isomerase OS=Homo sapiens OX=9606 GN=GPI PE=1 SV=1	27	10	82	10	597	8.97	67.2	1524	2.58097e+06	1.71312e+08	3.96513e+07	1.2457e+08	6.31748e+07	2.70649e+08	8.19873e+07	6.25403e+07	7.98684e+07	5.99632e+07	2.45191e+08	1.76717e+07	1.41866e+07	1.52112e+08	1.87693e+08	8.09938e+07	1.70311e+08		2.63278e+08	8.75894e+08	2.48537e+08
139	P00326	Alcohol dehydrogenase 1C OS=Homo sapiens OX=9606 GN=ADH1C PE=1 SV=2	15	2	58	1	375	8.29	39.8	1521							3.15762e+08	5.40444e+08	4.10488e+08	5.59938e+08	6.87771e+08				1.83552e+08		2.03337e+08				6.5858e+07
140	A0A5C2FWB3	IGL c1378_light_IGKV1-16_IGKJ5 (Fragment) OS=Homo sapiens OX=9606 PE=2 SV=1	32	2	66	1	107	8.46	11.5	1501	9.2109e+06	768433	4.90703e+07		2.77787e+06	4.05199e+07								8.10212e+06						5.60868e+07
141	A0A5C2G5N3	IGL c4214_light_IGKV1D-39_IGKJ1 (Fragment) OS=Homo sapiens OX=9606 PE=2 SV=1	31	2	65	1	107	7.96	11.5	1498													6.13008e+07	2.48568e+07
142	A0A5C2GYA8	IG c628_light_IGKV1-33_IGKJ4 (Fragment) OS=Homo sapiens OX=9606 PE=2 SV=1	32	2	67	1	107	4.78	11.5	1497		8.87789e+06	3.80883e+07			1.49668e+07			3.29676e+07					2.23499e+06		1.03269e+06				2.78276e+06
143	P00918	Carbonic anhydrase 2 OS=Homo sapiens OX=9606 GN=CA2 PE=1 SV=2	42	7	87	7	260	7.4	29.2	1495	3.85309e+07	6.62369e+07	1.55806e+08	1.6942e+08	3.15476e+07	5.24559e+07	1.02509e+08	2.95906e+08	4.57755e+08	2.68632e+07	3.68531e+08	9.11783e+06	7.72715e+07	7.76113e+08	3.50103e+08	3.62517e+08	3.65132e+08	1.19592e+08	2.80603e+08	2.04321e+08	2.28285e+08
144	Q96PD5	N-acetylmuramoyl-L-alanine amidase OS=Homo sapiens OX=9606 GN=PGLYRP2 PE=1 SV=1	16	4	91	4	576	7.55	62.2	1480	3.14669e+07	1.34506e+07		1.09629e+06	2.21203e+07	1.20815e+07	3.23728e+07	7.59474e+07	4.26028e+07	3.00365e+06	4.09813e+07	1.92248e+07	5.78831e+07	6.02594e+07	4.19581e+07	4.40705e+07	3.67744e+07		1.69403e+08	3.95264e+07	6.70934e+08
145	A0A5C2GCX3	IGL c433_light_IGKV1-39_IGKJ2 (Fragment) OS=Homo sapiens OX=9606 PE=2 SV=1	32	2	67	1	107	8.94	11.8	1478		1.74344e+07	6.09939e+07		6.33506e+06	4.4528e+07				1.69849e+07	1.66897e+07		2.31366e+07	1.48849e+07	6.80417e+06
146	P21399	Cytoplasmic aconitate hydratase OS=Homo sapiens OX=9606 GN=ACO1 PE=1 SV=3	16	8	67	8	889	6.68	98.3	1468	1.47603e+08	4.4072e+07	4.13172e+07		3.50596e+07	6.11963e+07	5.75329e+07	1.27186e+08	7.09811e+07	1.29565e+07	3.96155e+07		1.75086e+07	2.16799e+07	1.8865e+08	1.33782e+08	5.43115e+08	1.71845e+07	3.13266e+07	2.05476e+08	138140
147	A0A5C2GJA4	IG c294_light_IGKV1-5_IGKJ3 (Fragment) OS=Homo sapiens OX=9606 PE=2 SV=1	47	3	62	2	107	8.46	11.7	1466	4.4896e+07	1.68222e+07				6.49244e+06				1.48545e+07	2.93031e+07		1.37271e+07
148	A0A2Z4LCH4	Corticosteroid-binding globulin OS=Homo sapiens OX=9606 PE=2 SV=1	21	6	70	6	405	6.04	45.1	1446	2.08736e+08	9.3156e+07	9.91209e+07	1.51597e+08	2.32808e+08	1.36944e+08	4.59377e+08	1.85635e+08	3.34898e+08	3.23637e+08	1.81216e+08	1.87511e+08	3.82733e+08	2.30419e+08	1.13637e+08	1.36117e+08	2.68258e+08	2.907e+08	1.36703e+08	9.84718e+07	1.39407e+09
149	B4DUJ6	2-phospho-D-glycerate hydro-lyase OS=Homo sapiens OX=9606 PE=2 SV=1	24	4	42	3	273	5.71	29.5	1437		3.99789e+07	1.14323e+07	1.02346e+06	2.68395e+07	9.81581e+06	1.6778e+07							2.70793e+07
150	Q96KP4	Cytosolic non-specific dipeptidase OS=Homo sapiens OX=9606 GN=CNDP2 PE=1 SV=2	38	12	109	12	475	5.97	52.8	1433	5.55924e+07	1.6917e+08	2.28741e+08	1.32568e+07	2.81944e+08	1.36883e+08	3.05359e+08	1.17439e+09	2.03465e+08	3.32017e+08	1.52388e+09	1.46732e+07	5.32453e+08	4.02318e+08	4.51183e+08	1.43709e+08	1.47552e+09	1.93056e+07	1.89102e+08	4.00066e+08	6.31696e+08
151	P52943	Cysteine-rich protein 2 OS=Homo sapiens OX=9606 GN=CRIP2 PE=1 SV=1	22	2	33	2	208	8.72	22.5	1422	3.87626e+07	1.65066e+07	5.24091e+07	7.94475e+07	3.03647e+06	3.15509e+07	1.12061e+07			4.01754e+06	8.85612e+06		7.53849e+06	5.23307e+06	2.42205e+07	7.15197e+06		1.44096e+07		1.17227e+08	494430
152	A0A5C2GIQ1	IG c284_light_IGKV2-30_IGKJ1 (Fragment) OS=Homo sapiens OX=9606 PE=2 SV=1	14	1	44	1	113	8.5	12.6	1388								1.83755e+07	1.79539e+07	6.18237e+06	2.71762e+07		2.2937e+07	1.42373e+07	2.86295e+07		2.55102e+07
153	A8K8Z4	Complement component C6 OS=Homo sapiens OX=9606 PE=2 SV=1	12	6	86	6	934	6.62	104.6	1368	8.39393e+07	4.72467e+07	3.56611e+07	8.34896e+06	1.24605e+08	1.76074e+08	1.92822e+08	2.05997e+08	2.19822e+08	2.61807e+07	1.71909e+07	3.5852e+07	9.9737e+07	1.08462e+08	3.17335e+07	1.22799e+08	4.96104e+07	1.88899e+07	2.76989e+08	9.05822e+07	5.9853e+08
154	P02743	Serum amyloid P-component OS=Homo sapiens OX=9606 GN=APCS PE=1 SV=2	22	4	46	4	223	6.54	25.4	1312	5.01417e+08	5.1059e+07	1.71701e+09	5.8993e+07	9.04731e+07	6.17144e+08	4.82566e+08	6.89198e+08	5.99758e+08	2.25595e+08	2.37585e+08		5.61787e+08	1.12885e+09	7.48347e+08	1.16361e+08	6.63552e+08	5.00343e+08	1.07987e+09		5.97485e+07
155	P00338	L-lactate dehydrogenase A chain OS=Homo sapiens OX=9606 GN=LDHA PE=1 SV=2	23	7	65	7	332	8.27	36.7	1273	3.94016e+07	6.89573e+07	2.56071e+08	5.39184e+06	2.01602e+08	2.19339e+08	1.76054e+08	1.83686e+08	2.05701e+08	4.82481e+07	4.78048e+07	4.76953e+06	1.06574e+08	2.64463e+08	5.14744e+08	2.97144e+08	5.65057e+08	5.72226e+08	3.69905e+08	9.17851e+08	2.29502e+08
156	P18206	Vinculin OS=Homo sapiens OX=9606 GN=VCL PE=1 SV=4	21	15	69	15	1134	5.66	123.7	1272	8.23902e+06	1.19836e+08	6.64935e+07	2.89137e+06	3.51019e+07	1.38327e+08	1.08597e+08	4.38612e+08	1.70904e+08	1.83909e+08	5.68541e+07	35123.6	3.90903e+07	2.53301e+07	2.13838e+08	1.04326e+08	2.81946e+08	3.03395e+08	3.2839e+08	2.4277e+08	5.8594e+08
157	P68366	Tubulin alpha-4A chain OS=Homo sapiens OX=9606 GN=TUBA4A PE=1 SV=1	25	7	85	1	448	5.06	49.9	1265		4.80767e+06				3.79802e+06						338668	1.57574e+06	3.21477e+06
158	A0A1L7B5J3	Alpha-1-antitrypsin short transcript variant 1C4 OS=Homo sapiens OX=9606 GN=SERPINA1 PE=2 SV=1	68	3	108	2	44	9.42	5.1	1263	1.37269e+07	3.814e+07	2.85575e+07	1.30968e+08	3.32708e+07	7.40001e+07	1.06489e+08		2.64318e+07	2.24753e+08	1.97422e+08	4.16954e+07	7.97839e+07	3.34531e+07	1.35206e+07	2.278e+07	1.51299e+08				3.87406e+08
159	A8K486	Peptidyl-prolyl cis-trans isomerase OS=Homo sapiens OX=9606 PE=2 SV=1	27	5	70	5	165	6.9	18	1248	3.75329e+08	9.39917e+08	2.09271e+09	3.22186e+08	8.68853e+08	7.78905e+08	7.78993e+07	3.24097e+08	6.48785e+08	9.59024e+07	2.69718e+09	6.69489e+07	5.52285e+08	3.28712e+08	7.87025e+08	2.52212e+08	5.25121e+08	8.10897e+08	5.76928e+08	2.92455e+08	9.21193e+06
160	P52209	6-phosphogluconate dehydrogenase, decarboxylating OS=Homo sapiens OX=9606 GN=PGD PE=1 SV=3	17	5	53	5	483	7.23	53.1	1242	5.91792e+07	9.14593e+06	3.43923e+07	2.14664e+07	5.3116e+07	7.64204e+07	6.30519e+07	1.32029e+08	8.50941e+07	9.12348e+07	4.82828e+07	2.01422e+06	2.89367e+07	4.60017e+07	1.06481e+08	1.05537e+08	1.01174e+08	3.57717e+07	1.45868e+08	2.60437e+08	7.68248e+07
161	P21333	Filamin-A OS=Homo sapiens OX=9606 GN=FLNA PE=1 SV=4	17	25	95	25	2647	6.06	280.6	1234	8.26006e+07	5.95061e+07	1.91477e+07	3.15974e+07	3.96921e+07	7.35825e+07	5.6387e+07	5.17839e+07	1.95762e+07	9.37196e+07	1.52245e+08	801279	7.07286e+07	4.34728e+07	1.80663e+08	4.04387e+07	2.24049e+08	3.69664e+07	1.6346e+08	4.39675e+08	1.45193e+08
162	P02649	Apolipoprotein E OS=Homo sapiens OX=9606 GN=APOE PE=1 SV=1	21	4	72	4	317	5.73	36.1	1215	5.04932e+07	1.18366e+07	3.72936e+07	1.39301e+07	1.93606e+07	5.19361e+07	2.18909e+07	2.34699e+07	2.67015e+07	4.13065e+07	3.60538e+07	2.6251e+07	8.41028e+06	7.21184e+07	2.26123e+07	2.86944e+08	3.25563e+07	2.38864e+08	3.71201e+08	2.4714e+07	2.22683e+06
163	A0A3G1HEF1	Mutant serpin family A member 7 OS=Homo sapiens OX=9606 PE=2 SV=1	23	6	74	6	415	6.3	46.3	1211	4.3194e+07	6.8184e+07	1.82443e+07	1.78227e+08	4.16219e+07	5.41456e+07	1.55369e+08	9.52137e+07	1.26421e+08	8.34831e+07	1.07029e+08	1.38115e+08	2.4748e+08	4.22061e+07	1.15966e+08	1.52791e+08	2.84853e+08	2.92886e+08	7.19806e+07	1.6259e+07	5.15293e+08
164	P14550	Aldo-keto reductase family 1 member A1 OS=Homo sapiens OX=9606 GN=AKR1A1 PE=1 SV=3	22	6	68	5	325	6.79	36.6	1192	2.58011e+07	3.37976e+07	2.82452e+08	3.27555e+07	1.93583e+08	4.5392e+07		3.28602e+07	7.33938e+06	6.19535e+07	9.70808e+07		2.34331e+07	2.10477e+08	1.36691e+08	6.56387e+07	2.77689e+08			1.08736e+09	9.648e+06
165	C0JYY2	Apolipoprotein B (Including Ag(X) antigen) OS=Homo sapiens OX=9606 GN=APOB PE=4 SV=1	13	38	104	38	4563	7.05	515.2	1191	2.72161e+07	6.00496e+07	3.33853e+08	2.01461e+07	1.42139e+08	2.22586e+07	1.7459e+08	2.09068e+08	1.03511e+08	1.9172e+07	8.91094e+07	941279	8.99772e+07	5.31415e+07	4.19418e+07	4.7456e+06	9.80946e+07	4.05327e+07	6.4e+07	6.71899e+07	2.58786e+07
166	P07360	Complement component C8 gamma chain OS=Homo sapiens OX=9606 GN=C8G PE=1 SV=3	26	3	69	3	202	8.31	22.3	1186	2.00135e+08	3.22503e+07	1.94414e+08	2.59442e+07	5.06643e+08	4.81848e+07	1.0903e+08	1.58868e+08	5.39223e+07	1.58605e+08	9.37633e+06	1.59757e+06	1.6478e+08	7.74755e+07	9.70808e+07	1.37943e+08	5.38218e+07			1.86663e+08
167	P26038	Moesin OS=Homo sapiens OX=9606 GN=MSN PE=1 SV=3	20	7	56	4	577	6.4	67.8	1157		2.09237e+07		2.07171e+07		5.90305e+06			1.50653e+07	6.0525e+07	6.26433e+07	5.17808e+06	9.35001e+06	3.80291e+06	2.09355e+07	8.20338e+07	3.34569e+07	9.90551e+07		3.58445e+08	1.04523e+07
168	A0A384NKS6	Clusterin OS=Homo sapiens OX=9606 PE=2 SV=1	12	4	63	4	501	6.68	57.8	1155	3.51926e+08	9.50492e+07	1.31508e+09	4.20196e+07	2.59652e+08	3.2567e+08	5.89857e+08	1.08257e+09	4.67468e+08	3.46477e+07	1.93117e+08	2.73296e+07	5.02366e+08	6.71682e+08	1.55056e+08	1.04057e+09	3.55866e+08	9.99975e+08		1.09491e+08	1.07227e+08
169	P08670	Vimentin OS=Homo sapiens OX=9606 GN=VIM PE=1 SV=4	25	9	56	9	466	5.12	53.6	1154	2.97938e+07	4.23235e+07	3.10729e+07	3.45136e+06	8.44308e+07	2.92189e+08	1.77822e+08	3.45818e+08	3.28715e+08	1.01056e+08	6.35096e+07	1.81871e+06	2.9017e+08	1.09827e+08	3.65202e+08	6.18943e+08	2.05708e+08	2.6599e+08	9.51661e+08	7.58657e+08	1.90276e+08
170	P22314	Ubiquitin-like modifier-activating enzyme 1 OS=Homo sapiens OX=9606 GN=UBA1 PE=1 SV=3	14	9	69	9	1058	5.76	117.8	1108		4.08985e+07	6.97935e+07		4.74148e+07	5.3793e+07	3.36966e+07	5.34173e+07	2.83477e+07	2.91003e+07	7.03628e+07		3.39147e+07	3.00777e+07	6.65462e+07	6.84813e+07	1.6117e+08	8.47133e+06		2.66552e+07	2.90817e+07
171	P43652	Afamin OS=Homo sapiens OX=9606 GN=AFM PE=1 SV=1	15	7	70	7	599	5.9	69	1102	1.03073e+08	3.255e+08	5.21902e+07	3.11048e+07	2.15625e+08	1.84544e+08	4.67305e+08	5.15726e+08	8.24787e+08	9.40483e+07	2.14347e+08	1.03183e+07	2.46618e+08	9.52071e+07	3.41636e+08	3.08184e+08	3.7452e+08	5.28498e+08	5.04741e+08	1.31769e+08	1.59241e+07
172	A0A5C2G3C8	IGL c1927_light_IGKV3-11_IGKJ4 (Fragment) OS=Homo sapiens OX=9606 PE=2 SV=1	45	3	60	1	107	8.48	11.7	1092	5.26755e+07				1.95805e+07		25082.1		39666.4				495489	1.75052e+07					2.59971e+07	1.62324e+08	6.88142e+07
173	A0A5C2GKU3	IG c140_light_IGKV3-20_IGKJ1 (Fragment) OS=Homo sapiens OX=9606 PE=2 SV=1	31	2	63	1	108	8.91	11.6	1089			81758.3								1.82881e+08		3.33647e+07		8.03719e+06		2.18309e+07
174	B7Z8Q2	Alpha-2-HS-glycoprotein OS=Homo sapiens OX=9606 PE=2 SV=1	11	2	52	2	433	6.28	46.6	1086	2.12767e+08	7.99146e+07	8.85267e+06	9.91756e+07	6.36806e+07	1.15194e+08	2.01673e+06		6.25207e+06	6.76226e+06	5.33624e+06	5.60697e+08	4.34093e+06	1.44321e+08	3.60622e+08	3.98069e+06			2.43752e+07	3.70923e+06	3.28761e+06
175	P29401	Transketolase OS=Homo sapiens OX=9606 GN=TKT PE=1 SV=3	21	7	56	7	623	7.66	67.8	1085	3.17051e+06	4.64272e+07	4.01577e+06	6.03744e+06	7.37487e+06	9.58514e+06	5.1783e+07	7.86527e+07	3.48291e+07	4.3024e+07	2.84879e+08	5.71782e+06	3.28105e+07	3.32839e+06	1.84559e+08	3.98641e+07	1.10993e+08		6.65436e+07	1.36791e+08	7.22401e+07
176	A0A5C2FZB5	IGL c2239_light_IGKV3-20_IGKJ4 (Fragment) OS=Homo sapiens OX=9606 PE=2 SV=1	52	3	78	1	108	7.96	11.5	1085									3.2034e+07	2.2037e+07	1.92988e+07			6.07176e+06
177	A0A5C2GYW7	IG c940_light_IGKV3-20_IGKJ4 (Fragment) OS=Homo sapiens OX=9606 PE=2 SV=1	51	3	62	1	109	7.12	11.6	1072	3.0795e+07	1.04607e+07	1.97536e+07		6.96919e+06	6.25875e+07					3.6709e+07			7.3522e+06	1.37139e+07
178	P31946	14-3-3 protein beta/alpha OS=Homo sapiens OX=9606 GN=YWHAB PE=1 SV=3	20	3	54	2	246	4.83	28.1	1064										5.07876e+07	4.24746e+07				1.02945e+07
179	P01031	Complement C5 OS=Homo sapiens OX=9606 GN=C5 PE=1 SV=4	14	14	49	14	1676	6.52	188.2	1043	2.32522e+07	9.01558e+07	1.09521e+07	1.19069e+07	3.78255e+08	7.10549e+08	2.41957e+08	1.34782e+08	9.0326e+07	4.06114e+07	1.08182e+08	2.83628e+07	6.30432e+07	2.8173e+08	5.39598e+07	9.24568e+07	1.8908e+08	8.48611e+07		3.93777e+06	1.20965e+08
180	B2R4P2	cDNA, FLJ92164, highly similar to Homo sapiens peroxiredoxin 1 (PRDX1), mRNA OS=Homo sapiens OX=9606 PE=2 SV=1	23	4	64	3	199	8.38	22.2	1021	8.18885e+07	4.25023e+07	4.34014e+08	5.90467e+07	1.33949e+08	4.02847e+08	8.42848e+07	3.55396e+07	2.34834e+08	1.66442e+08	1.19853e+09	1.12882e+06	1.11635e+08	1.37045e+08	4.00979e+08	1.95493e+08	5.31318e+08	1.61692e+08		4.64733e+08	2.68124e+08
181	A0A5C2FTT8	IGL c122_light_IGKV3-15_IGKJ2 (Fragment) OS=Homo sapiens OX=9606 PE=2 SV=1	36	2	62	2	108	8.48	12	1012	1.71974e+07	1.14206e+06	8.8875e+06		1.59418e+06	1.91344e+07	3.74066e+07				4.50347e+07		9.80085e+06	2.45267e+06	1.12161e+07
182	P32119	Peroxiredoxin-2 OS=Homo sapiens OX=9606 GN=PRDX2 PE=1 SV=5	15	3	52	2	198	5.97	21.9	1011		2.8025e+08	2.12806e+08	8.92255e+08	2.43547e+08	1.92116e+08	2.08483e+08	4.12036e+08	5.89906e+08	3.54023e+08	4.11007e+08		1.68548e+08	9.08744e+07	1.81551e+08	7.52148e+08	2.832e+08	1.41983e+08	1.48812e+09	7.98417e+08	1.81697e+08
183	Q16195	Keratin (Fragment) OS=Homo sapiens OX=9606 GN=keratin PE=2 SV=1	36	8	76	2	244	4.83	27.6	1004															5.40317e+06
184	A0A5C2H1B2	IG c1698_light_IGKV3-11_IGKJ2 (Fragment) OS=Homo sapiens OX=9606 PE=2 SV=1	31	2	51	1	108	7.96	11.8	1001	9.43003e+06	4.45375e+06	1.52622e+07								4.39657e+07		3.85398e+07	1.32795e+07
185	P00739	Haptoglobin-related protein OS=Homo sapiens OX=9606 GN=HPR PE=2 SV=2	18	5	55	3	348	7.09	39	998	2.85856e+07	894352	2.85428e+08		1.63406e+07	1.81635e+08								4.40765e+08					5.901e+07	8.5289e+06
186	A0A5C2GJJ4	IG c470_light_IGKV3-20_IGKJ2 (Fragment) OS=Homo sapiens OX=9606 PE=2 SV=1	31	2	56	1	108	6.54	11.7	996		2.30883e+07		1.2585e+07		2.91325e+07								6.98022e+06
187	A0A5C2G7Z5	IGL c3867_light_IGKV1-6_IGKJ1 (Fragment) OS=Homo sapiens OX=9606 PE=2 SV=1	32	2	40	1	107	8.46	11.6	988		1.1427e+08	3.54698e+07	3.26699e+08	5.57795e+07	2.76031e+07			527422	2.85499e+07	2.37624e+07		4.65653e+07	4.85328e+07	6.93309e+06					1.79564e+07	5.32667e+08
188	Q59EJ3	Heat shock 70kDa protein 1A variant (Fragment) OS=Homo sapiens OX=9606 PE=1 SV=1	17	7	45	6	709	6.3	77.4	983	3.08908e+07	7.85765e+07	3.91429e+07	5.17638e+06	5.90106e+07	5.9528e+07	3.2331e+07	2.10737e+07	2.80801e+07	5.78048e+07	1.13895e+08	2.05307e+06	9.15705e+06	3.09009e+07	6.68248e+07	8.5615e+07	5.98499e+07	9.80702e+07		3.03426e+07	4.46094e+08
189	A0A0U1RRH7	Histone H2A OS=Homo sapiens OX=9606 PE=3 SV=1	16	2	43	2	170	11.52	18.5	983	9.94817e+07	1.61682e+08	9.31992e+07	1.57201e+08	2.01833e+07	2.98837e+07	7.92649e+07	1.29532e+08	3.80443e+07	2.57643e+07	2.53263e+07		4.59027e+07	2.02564e+07	2.29951e+07	5.19713e+07	3.36408e+07	1.51956e+08	6.66777e+08	4.30982e+07
190	B2R582	cDNA, FLJ92374, highly similar to Homo sapiens C-type lectin domain family 3, member B (CLEC3B), mRNA OS=Homo sapiens OX=9606 PE=2 SV=1	24	4	33	1	202	6.04	22.5	975							1.42008e+07		1.12422e+07				7.06399e+07
191	A0A5C2G6E8	IGL c3365_light_IGKV3-20_IGKJ5 (Fragment) OS=Homo sapiens OX=9606 PE=2 SV=1	47	3	59	1	107	7.96	11.6	973										1.7625e+08	2.13941e+08		2.427e+08
192	P02741	C-reactive protein OS=Homo sapiens OX=9606 GN=CRP PE=1 SV=1	17	4	67	4	224	5.63	25	972	1.11728e+09	2.74697e+07	1.95336e+09	1.8198e+08	1.24836e+09	3.49182e+08	3.53087e+08	1.96562e+08	8.46618e+08	1.23895e+08	1.33082e+08	1.19616e+07	6.68906e+08	1.89556e+09	1.82476e+09	1.97382e+09	2.39528e+09	9.2605e+08		7.43865e+08	3.27562e+07
193	A0A5C2FVK1	IGL c644_light_IGKV3-20_IGKJ4 (Fragment) OS=Homo sapiens OX=9606 PE=2 SV=1	52	3	56	2	108	5.97	11.5	964			2.96285e+06		736642	1.57278e+06	3.5799e+06	8.87735e+06	2.7986e+06	1.05161e+06	4.31569e+06			2.24928e+06	1.04117e+06	1.80102e+08	3.01443e+06	3.83696e+08		1.69952e+09
194	A0A5C2FYD1	IGL c277_light_IGKV3-11_IGKJ1 (Fragment) OS=Homo sapiens OX=9606 PE=2 SV=1	37	2	50	1	106	7.12	11.5	958			1.07317e+07		6.18664e+06	1.72296e+07								6.50853e+06
195	D3DX01	Amine oxidase OS=Homo sapiens OX=9606 GN=ABP1 PE=3 SV=1	17	11	82	11	751	7.09	85.3	953	2.02954e+08	7.81616e+07	8.64785e+08	5.0681e+07	4.73218e+07	6.83318e+08	1.56025e+08	2.68996e+08	9.04561e+07	3.72535e+07	9.74173e+07	1.38806e+07	6.91053e+07	4.47149e+08	8.19619e+07	1.47959e+08	3.89369e+08	1.73937e+08	2.14458e+08	7.11251e+08	7.98139e+08
196	P15924	Desmoplakin OS=Homo sapiens OX=9606 GN=DSP PE=1 SV=3	6	11	75	11	2871	6.81	331.6	952	8.7821e+06	1.9888e+07	2.38534e+08	6.16968e+07	1.16623e+08	7.01774e+07	2.08591e+07	8.72942e+07	3.41893e+07	4.40895e+07	6.82038e+07	1.71203e+06	952560	2.42294e+07	2.12591e+07		1.86147e+07				4.60486e+06
197	A0A5C2GAF0	IGH + IGL c182_light_IGKV3-11_IGKJ5 (Fragment) OS=Homo sapiens OX=9606 PE=2 SV=1	36	2	47	1	107	6.57	11.6	932	1.04861e+08	1.00619e+08	6.63721e+06	2.06186e+08	3.06081e+07	9.4288e+06					9.64379e+06		5.13845e+06	1.21706e+07
198	A0A5C2G0X9	IGL c2624_light_IGKV3-11_IGKJ5 (Fragment) OS=Homo sapiens OX=9606 PE=2 SV=1	37	2	52	1	106	7.97	11.6	932			1.54839e+06			102066	5.36939e+06				2.228e+07		1.90873e+08	97455.2
199	A0A5C2G7M0	IGL c2403_light_IGKV3-20_IGKJ1 (Fragment) OS=Homo sapiens OX=9606 PE=2 SV=1	31	2	57	1	108	8.48	11.8	925	5.63931e+07	7.17611e+06	1.09893e+07			1.15209e+07								8.53793e+06
200	A0A2R8Y3M9	Uncharacterized protein OS=Homo sapiens OX=9606 PE=4 SV=1	8	4	61	4	631	7.66	71.3	919	5.98784e+08	2.92011e+07	7.23808e+08	6.29149e+06	5.2683e+07	1.58861e+08	4.72624e+08	6.42772e+08	3.24779e+08	4.58403e+08	1.50779e+08	1.16771e+06	7.76449e+08	4.41105e+08	1.53811e+08	2.1756e+08	5.32986e+08	2.25093e+08		7.01231e+07
201	A0A087X1N8	Serpin B6 OS=Homo sapiens OX=9606 GN=SERPINB6 PE=1 SV=1	29	8	51	8	395	5.68	44.8	915	2.14512e+07	2.88548e+07	6.45428e+07	6.75132e+06	5.60076e+07	3.45314e+07	6.19968e+06			1.2436e+08	2.45317e+08		1.35218e+07	6.21226e+07	3.66409e+07	1.03629e+08	7.22866e+07	2.87853e+07		8.34077e+07
202	P06576	ATP synthase subunit beta, mitochondrial OS=Homo sapiens OX=9606 GN=ATP5F1B PE=1 SV=3	24	9	55	9	529	5.4	56.5	910	4.77298e+08	1.88785e+08	4.93223e+08	8.99098e+07	4.98652e+08	5.05016e+08	600762	7.19248e+07	1.31268e+07	2.54214e+08	5.58796e+08	5.29381e+06	1.89094e+07	2.85577e+08	3.74925e+07		1.28739e+08	5.39484e+07	1.04066e+08	4.5077e+07	3.42636e+08
203	A0A6Q8PGK1	Heat shock 27 kDa protein OS=Homo sapiens OX=9606 GN=HSPB1 PE=1 SV=1	38	6	76	6	215	6.4	23.7	885	1.05118e+08	6.89518e+07	1.29228e+09	4.51561e+07	2.37225e+08	5.0156e+08	3.34922e+08	4.30583e+08	5.86409e+08	4.61442e+08	5.20613e+08	7.67575e+06	3.66964e+08	3.14173e+08	4.38777e+08	5.05067e+08	4.4911e+08	5.9536e+08	5.30919e+07	8.96637e+07	1.05055e+09
204	A0A1U9X7H7	C3/C5 convertase OS=Homo sapiens OX=9606 PE=4 SV=1	10	5	38	1	764	6.87	85.5	875										9.2896e+07
205	P09467	Fructose-1,6-bisphosphatase 1 OS=Homo sapiens OX=9606 GN=FBP1 PE=1 SV=5	23	6	40	6	338	6.99	36.8	869	8.96455e+06	5.42598e+07	4.58722e+07	1.4815e+07	4.1627e+07	6.73348e+07	4.08255e+07	1.12732e+07	1.87023e+07	9.64342e+07	2.89532e+08	968544	1.0449e+06	8.23278e+07	1.70866e+08	1.6981e+08	5.07489e+08	8.5488e+07	1.75431e+08	3.1319e+07	3.64873e+07
206	A0A5C2FY75	IGL c1842_light_IGKV1D-43_IGKJ1 (Fragment) OS=Homo sapiens OX=9606 PE=2 SV=1	17	1	31	1	107	8.5	11.5	865		2.54768e+07	2.39831e+06	1.69032e+07	6.32e+07	1.09076e+08						2.01704e+06	1.62765e+06	2.63627e+07
207	O00299	Chloride intracellular channel protein 1 OS=Homo sapiens OX=9606 GN=CLIC1 PE=1 SV=4	12	2	30	2	241	5.17	26.9	859	7.03756e+07	2.00705e+08	6.07442e+08	2.80978e+07	1.28419e+08	1.374e+08				2.43093e+08	2.48236e+08		1.34494e+08	9.26715e+07	4.65579e+07		7.1393e+07			1.02289e+07	2.02535e+07
208	A0A7S5EV21	IGH c2986_heavy_IGHV3-74_IGHD4-23_IGHJ4 (Fragment) OS=Homo sapiens OX=9606 PE=2 SV=1	25	2	77	1	120	7.12	13.1	843		4.30365e+06	2.61331e+06			1.30963e+07						2.37817e+06		8.22873e+06
209	A0A5C2GBL2	IGH + IGL c475_light_IGKV3-20_IGKJ2 (Fragment) OS=Homo sapiens OX=9606 PE=2 SV=1	51	3	53	1	109	7.96	11.8	824		601348		3.44654e+07		2.70892e+06
210	Q96JD0	Amyloid lambda 6 light chain variable region SAR (Fragment) OS=Homo sapiens OX=9606 PE=2 SV=1	31	2	17	1	116	5.01	12.3	815	1.55899e+07	3.1247e+07	4.32166e+07		6.73656e+06	4.09834e+07				2.70037e+07	1.45706e+08		3.39252e+07	1.95718e+07	2.63634e+07
211	A0A5C2G4A8	IGL c4138_light_IGKV3-15_IGKJ3 (Fragment) OS=Homo sapiens OX=9606 PE=2 SV=1	35	2	46	1	113	8.97	12.1	801	2.4367e+07	6.38712e+06	1.2884e+07		3.88149e+06	3.49972e+07	596079	4.18836e+06	3.06199e+06	1697116	3.95634e+06		5.54912e+06	7.82571e+06		1.53945e+07					4.77841e+07
212	A0A5C2G0E3	IGL c2414_light_IGKV3-15_IGKJ2 (Fragment) OS=Homo sapiens OX=9606 PE=2 SV=1	36	2	58	1	107	7.97	11.6	787					2.66332e+06	160836					6.25885e+06			2.81228e+06
213	A0A096LPE2	SAA2-SAA4 readthrough OS=Homo sapiens OX=9606 GN=SAA2-SAA4 PE=3 SV=1	14	2	21	1	208	8.98	23.3	781							2.4379e+07		1.55146e+07	2.02884e+07
214	B2R5M8	Isocitrate dehydrogenase [NADP] OS=Homo sapiens OX=9606 PE=2 SV=1	27	8	41	8	414	7.01	46.6	775	9.43981e+06	4.7912e+07	5.5418e+07	2.97265e+06	2.0418e+06	4.46294e+07		7.22034e+07	7.62582e+07	2.07362e+08	2.14005e+08	111942	5.58262e+07	1.31284e+07	1.05721e+08	5.56806e+07	2.76495e+08	1.65146e+08		1.48144e+08	1.10118e+07
215	A0A5C2FVT5	IGL c200_light_IGKV3-15_IGKJ5 (Fragment) OS=Homo sapiens OX=9606 PE=2 SV=1	36	2	43	1	108	8.53	11.7	767	1.13221e+08	2.37648e+06	5.73607e+06	4.39217e+07	3.03838e+06	9.49659e+06			2.08266e+06	1.42255e+07	1.22668e+07		1.12948e+07	2.18963e+07		5.34934e+06
216	A8K9M5	Complement component 8 subunit beta OS=Homo sapiens OX=9606 PE=2 SV=1	18	6	48	6	591	8.18	67	765	1.30844e+07	1.56587e+07	1.71531e+07	5.73426e+07	3.51094e+07	3.47358e+07	5.33894e+07	5.60621e+07	9.85839e+06	6.2499e+07	6.66751e+07	4.90482e+07	4.81813e+07	3.27505e+07	4.27492e+07	1.93239e+07	6.94246e+07	3.4762e+07	2.10331e+08	1.97542e+08	2.31322e+08
217	Q6NZI2	Caveolae-associated protein 1 OS=Homo sapiens OX=9606 GN=CAVIN1 PE=1 SV=1	13	3	23	3	390	5.6	43.5	764			3.03971e+07		3.2363e+06	4.39629e+07	3.34515e+07	3.73756e+07	6.60871e+07	1.04501e+07	4.96722e+07		1.49969e+07	1.1029e+07	7.13978e+07	2.5935e+07		1.05472e+07	1.40465e+08
218	P21291	Cysteine and glycine-rich protein 1 OS=Homo sapiens OX=9606 GN=CSRP1 PE=1 SV=3	19	2	41	2	193	8.57	20.6	755	1.47498e+08	1.44284e+09	1.60958e+09	1.00203e+08	8.6961e+07	1.62659e+08	1.61696e+07	2.84065e+07	1.26774e+08	3.19058e+08	1.12521e+09		8.5519e+06	3.46722e+07	1.28877e+08	1.49535e+07	7.64123e+07				2.64132e+08
219	P52758	2-iminobutanoate/2-iminopropanoate deaminase OS=Homo sapiens OX=9606 GN=RIDA PE=1 SV=1	38	3	25	3	137	8.68	14.5	754		4.74667e+07	1.89115e+08	2.97062e+07	1.14194e+08	1.75912e+07	2.51412e+07			9.36748e+07	3.4983e+08		4.00931e+07	2.54534e+07	9.4738e+07	2.84084e+07	3.08266e+08			2.26364e+07	3.88765e+06
220	A0A5C2GR63	IG c77_light_IGKV3-15_IGKJ1 (Fragment) OS=Homo sapiens OX=9606 PE=2 SV=1	36	2	39	1	109	9.29	11.9	751	1.59271e+07	1.09356e+07	4.52682e+06	3.07852e+07	1.17531e+06	3.49728e+07				2803967	7.84909e+06			1.1032e+07
221	P07900	Heat shock protein HSP 90-alpha OS=Homo sapiens OX=9606 GN=HSP90AA1 PE=1 SV=5	15	9	49	5	732	5.02	84.6	750	81751.5	5.25199e+07	2.7054e+06	1.90021e+06	2.91382e+06	2.2689e+07	2.04411e+07	6.82393e+06	1.66848e+07	2.04276e+07	1.33588e+08	2.92739e+06	4.74216e+07	3.81545e+07	1.47077e+07		4.47625e+07			4.70517e+07	1.22422e+06
222	Q04695	Keratin, type I cytoskeletal 17 OS=Homo sapiens OX=9606 GN=KRT17 PE=1 SV=2	18	6	51	4	432	5.02	48.1	735	2.91437e+08	2.21447e+07	1.39572e+07	6.95594e+07	7.36001e+07	4.16205e+07		1.11282e+07	71099.3	1.63473e+07	3.08985e+07	4.10995e+06	3.59695e+07	3.61998e+07	3.68924e+07		1.89484e+07	2.94206e+07	3.82803e+07	2.27146e+07	19094.8
223	P08238	Heat shock protein HSP 90-beta OS=Homo sapiens OX=9606 GN=HSP90AB1 PE=1 SV=4	13	7	45	3	724	5.03	83.2	710	907445	1.09338e+07	1.33734e+07		4.9836e+06	3.59606e+06				3.54289e+06	5.18788e+06	8092.17	1.84248e+07	3.37166e+06	7.52796e+06	8.21568e+07	8.7463e+07			4.72423e+07	3.93233e+06
224	A0A5C2FUE0	IGL c608_light_IGKV1D-39_IGKJ2 (Fragment) OS=Homo sapiens OX=9606 PE=2 SV=1	32	2	30	2	107	8.46	11.6	706	1.09846e+07		6.44337e+06	2.57853e+07	2.66596e+07	2.79125e+07				1.65108e+07			1.82183e+08	1.12418e+07	3.71825e+07
225	P02792	Ferritin light chain OS=Homo sapiens OX=9606 GN=FTL PE=1 SV=2	25	4	32	4	175	5.78	20	705			1.46289e+08		7.65632e+07		2.0043e+08	1.93047e+08	3.84881e+08	1.8464e+07	2.06032e+07		1.08005e+08	8.10141e+06	2.51956e+08	5.32805e+08	6.43453e+08	1.93252e+08	1.72903e+09	5.31395e+07	4.62226e+07
226	B3KVF5	cDNA FLJ16494 fis, clone CTONG3004576, highly similar to Keratin, type I cytoskeletal 15 OS=Homo sapiens OX=9606 PE=2 SV=1	10	4	43	1	456	4.79	49.1	701		8.30679e+07		1.88871e+08	2.55479e+07	2.73884e+07				2.40601e+07	6.89626e+07	8.2104e+07	4.95891e+07	8.34386e+07							1.2774e+08
227	A0A5C2GJP2	IG c553_heavy_IGHV3-23_IGHD6-19_IGHJ4 (Fragment) OS=Homo sapiens OX=9606 PE=2 SV=1	25	2	78	1	122	8.44	12.8	697														2.26533e+07
228	P22352	Glutathione peroxidase 3 OS=Homo sapiens OX=9606 GN=GPX3 PE=1 SV=2	23	4	80	4	226	8.13	25.5	691	1.858e+08	3.11882e+08	5.039e+08	2.3869e+07	1.60446e+08	6.1271e+08	5.09197e+08	7.64719e+08	3.34121e+08	7.9083e+07	2.30238e+08	1.57482e+06	3.19456e+08	1.53376e+08	3.3048e+08	3.65858e+08	4.29501e+08	1.13853e+09		4.60422e+09	7.20709e+08
229	U3KQ56	Glyoxylate reductase/hydroxypyruvate reductase OS=Homo sapiens OX=9606 GN=GRHPR PE=1 SV=1	11	2	24	2	358	8.02	38.7	678	7.46792e+06	1.20848e+08	5.91416e+07		2.63687e+07	1.89587e+07			7.39742e+06	3.11948e+07	9.74504e+07			3.76087e+07	1.01497e+07	236065	1.77264e+07	1.94094e+06
230	A0A7S5EVW5	IGH c4021_heavy_IGHV3-21_IGHD5-12_IGHJ6 (Fragment) OS=Homo sapiens OX=9606 PE=2 SV=1	33	4	54	1	129	6.62	14.1	670	2.23713e+07	103845				6.23177e+06				5247014		961136	6.04195e+06	553450		1.45371e+06	2.96386e+07	4.65008e+06	6.04294e+06
231	P31150	Rab GDP dissociation inhibitor alpha OS=Homo sapiens OX=9606 GN=GDI1 PE=1 SV=2	23	6	30	5	447	5.14	50.6	667		1.69367e+07	7.37167e+06		1.25778e+07	1.11997e+07			1.2812e+07	3.29627e+07	1.09141e+08		7.91679e+06	1.97829e+07
232	A8KAP9	Argininosuccinate synthase OS=Homo sapiens OX=9606 PE=2 SV=1	26	6	31	6	412	8.03	46.5	651	2.68318e+07	3.62832e+07	1.17304e+08	1.00643e+07	8.2445e+07	6.70302e+07	4.54362e+06			9.64643e+07	2.69323e+07		2.19208e+07	3.14728e+07	9.01998e+07	6.88052e+07	1.59463e+08			3.27229e+07	3.22639e+07
233	A0A7S5C010	IGH c1663_heavy_IGHV3-49_IGHD2-21_IGHJ4 (Fragment) OS=Homo sapiens OX=9606 PE=2 SV=1	21	3	42	2	128	5.55	14.3	645						2.23338e+07										2.28578e+06		1.83342e+07		2.11336e+07
234	A0A5C2FVC3	IGL c998_light_IGKV1-9_IGKJ2 (Fragment) OS=Homo sapiens OX=9606 PE=2 SV=1	32	2	29	1	107	9.2	11.7	645									6.97116e+06				1.72988e+07		2.32456e+07
235	B7Z6C2	cDNA FLJ50663, highly similar to Phosphoglucomutase-1 OS=Homo sapiens OX=9606 PE=2 SV=1	16	6	41	6	580	5.92	63.7	635	2.88899e+06	6.02759e+06	3.83946e+06	165793		2.26245e+06	2.34246e+08	3.74981e+08	3.52858e+08	2.06848e+07	2.59832e+06	311005	1.5756e+07	1.19259e+08	1.5e+07	1.06229e+07	1.12574e+08		1.10615e+08	1.36994e+08	2.24924e+07
236	F5GXS2	Actinin, alpha 4, isoform CRA_a OS=Homo sapiens OX=9606 GN=ACTN4 PE=1 SV=3	17	10	41	5	911	5.44	104.8	630		2.83467e+07	3.4123e+07		8.271e+06	2.04143e+07		2.46194e+07	1.92664e+08	7.20309e+06	1.21819e+07		2.56358e+08	1.28903e+07	1.49656e+08	1.51076e+07	3.47026e+08	9.2708e+07	6.57772e+07	9.33504e+07	4.73267e+06
237	P30044	Peroxiredoxin-5, mitochondrial OS=Homo sapiens OX=9606 GN=PRDX5 PE=1 SV=4	27	4	33	4	214	8.7	22.1	621	3.18262e+07	4.17802e+07	1.07849e+08	2.94659e+07	1.93238e+08	5.24651e+07	2.19747e+07	3.96981e+07	2.04021e+07	1.28099e+08	3.66997e+08		2.00261e+07	1.45425e+07	2.1082e+07	3.07927e+07	4.31429e+07	2.22653e+07	5.30009e+07	1.73416e+08	2.32748e+09
238	P17174	Aspartate aminotransferase, cytoplasmic OS=Homo sapiens OX=9606 GN=GOT1 PE=1 SV=3	16	4	44	4	413	7.01	46.2	615	9.25315e+06	7.10981e+06	1.55078e+07	1.76854e+07	4.67009e+07	6.67552e+07	1.35376e+07	2.36888e+07	2.77141e+07	4.15516e+06	1.53523e+07	957904	2.77924e+07	1.4794e+07	2.09797e+07	1.9866e+07	1.13297e+08			1.32533e+08	4.24823e+08
239	B4DNW0	N-acyl-L-amino-acid amidohydrolase OS=Homo sapiens OX=9606 PE=2 SV=1	27	8	48	8	498	7.03	56	605	1.4486e+07	7.45347e+06	2.57979e+07	8.10594e+06	1.00022e+08	3.90396e+07	8.7538e+06	1.18788e+07	1.40386e+07	1.91533e+08	9.59351e+07		6.60583e+06	1.77476e+08	1.31482e+08	1.71271e+08	2.93108e+08	3.43059e+07	8.98569e+07	1.65353e+08	1.12541e+07
240	A0A7S5C084	IGH c1596_heavy_IGHV5-51_IGHD6-13_IGHJ4 (Fragment) OS=Homo sapiens OX=9606 PE=2 SV=1	36	3	30	2	121	8.43	13.2	605			180477						2.22198e+07		3.6289e+07		2.23593e+07	3.14182e+07	2.86932e+07		2.08878e+07				5.6694e+07
241	O95865	N(G),N(G)-dimethylarginine dimethylaminohydrolase 2 OS=Homo sapiens OX=9606 GN=DDAH2 PE=1 SV=1	21	3	23	3	285	6.01	29.6	592		5.76378e+07	1.08715e+08		1.77098e+07	1.05716e+07				1.28639e+07	2.93762e+07			2.20976e+07
242	A0A7S5C4N9	IGH c3802_heavy_IGHV3-23_IGHD6-13_IGHJ1 (Fragment) OS=Homo sapiens OX=9606 PE=2 SV=1	25	2	65	1	122	7.28	13.2	589		3.80623e+07	1.66635e+07		2.00238e+07	3.09528e+07			2.07984e+07		6.11147e+07			2.16417e+07	4.84527e+07						9.33135e+06
243	A0A5C2G130	IGL c2250_light_IGLV3-10_IGLJ3 (Fragment) OS=Homo sapiens OX=9606 PE=2 SV=1	31	2	32	2	108	5.01	11.6	584	1.9682e+08	1.2549e+08	2.29801e+08	1.90648e+08	2.14996e+08	4.72806e+07				9.17762e+07	1.75237e+08			2.96352e+08	1.3689e+08
244	A0A7S5C495	IGH c3522_heavy_IGHV3-21_IGHD5-18_IGHJ3 (Fragment) OS=Homo sapiens OX=9606 PE=2 SV=1	24	2	33	1	116	8.5	12.7	583		3.96202e+07		1.78205e+06										1.22783e+07
245	B4DR52	Histone H2B OS=Homo sapiens OX=9606 PE=1 SV=1	9	1	33	1	166	10.32	18	578	7.25795e+07	1.30683e+08	3.60205e+07	1.05834e+08	5.77888e+07	3.73717e+07	7.3475e+07	2.49512e+08	1.41801e+07	6.86651e+07	9.21261e+07	7.57159e+06	8.0358e+07	1.87353e+07	1.1258e+07	1.41593e+07	3.32387e+07			2.10106e+07
246	B3KNB4	cDNA FLJ14168 fis, clone NT2RP2001440, highly similar to 14-3-3 protein gamma OS=Homo sapiens OX=9606 PE=2 SV=1	17	3	41	2	247	4.89	28.2	578					1.50022e+06					1.30937e+07	9.46768e+06				6.18825e+06	9.86774e+06	8.13975e+06			1.17366e+07
247	P02753	Retinol-binding protein 4 OS=Homo sapiens OX=9606 GN=RBP4 PE=1 SV=3	24	3	49	3	201	6.07	23	577	1.77403e+09	4.13767e+07	6.04727e+07		8.91806e+07	2.49005e+08	1.35763e+08	1.94775e+08	1.93818e+08	1.31268e+08	1.26177e+08	848414	9.5695e+07	6.22299e+07	9.20334e+07		5.37652e+07			4.59596e+08	228335
248	B2R4M6	Protein S100 OS=Homo sapiens OX=9606 PE=2 SV=1	38	3	45	3	114	6.13	13.2	573	1.57016e+08	1.31157e+08	1.75802e+08	8.23647e+07	1.09218e+08	2.1485e+08	1.74594e+07	7.89338e+07	7.27454e+07	1.31074e+08	3.58156e+07	1.23288e+07	4.44045e+07	9.89147e+07	1.1384e+08					4.90167e+08
249	P04040	Catalase OS=Homo sapiens OX=9606 GN=CAT PE=1 SV=3	24	7	55	7	527	7.39	59.7	568	1.38349e+07	3.09784e+07	3.20915e+06	2.31585e+07	2.17984e+07	6.07045e+06	2.60516e+08	5.95062e+08	3.8816e+08	9.25707e+07	1.49125e+08	1.38692e+06	1.49516e+08	1.08873e+07	1.4523e+08	9.21889e+07	1.21441e+08	1.08535e+07		1.42683e+08	9.84178e+07
250	A0A5C2GW41	IG c807_heavy_IGHV3-13_IGHD5-24_IGHJ6 (Fragment) OS=Homo sapiens OX=9606 PE=2 SV=1	26	2	18	1	117	7.97	12.5	568												7.71991e+06	1.96595e+07							8.75948e+06
251	A0A5C2G045	IGL c917_light_IGKV3-20_IGKJ1 (Fragment) OS=Homo sapiens OX=9606 PE=2 SV=1	31	2	32	1	108	7.96	11.9	550	3.29905e+07		1.906e+07		1.53648e+07	5.08739e+07								1.62219e+07
252	P18669	Phosphoglycerate mutase 1 OS=Homo sapiens OX=9606 GN=PGAM1 PE=1 SV=2	28	4	48	4	254	7.18	28.8	547	3.21114e+07	4.56117e+07	4.79282e+07		2.23204e+08	2.46957e+08	9.51437e+07	8.66707e+07	1.03155e+08	1.81899e+07	9.99388e+07		1.33617e+08	1.62694e+08	2.77121e+08	2.0057e+08	1.99271e+08	1.71051e+08		4.6516e+08	6.96897e+07
253	Q9Y281	Cofilin-2 OS=Homo sapiens OX=9606 GN=CFL2 PE=1 SV=1	27	3	24	2	166	7.88	18.7	547		1.70619e+07							7.77584e+06	1.08946e+07	4.51707e+07			1.1837e+07	1.73557e+07		1.09253e+07	1.52847e+07		3.00656e+07	2.0656e+06
254	P40925	Malate dehydrogenase, cytoplasmic OS=Homo sapiens OX=9606 GN=MDH1 PE=1 SV=4	34	7	53	7	334	7.36	36.4	545	2.63966e+08	8.88943e+07	1.8003e+08	2.52697e+07	5.73415e+07	1.03975e+08	1.78273e+08	7.18792e+07	1.04534e+08	6.21033e+07	7.06444e+07	1.15997e+07	2.1585e+08	2.70185e+08	2.95823e+08	4.49989e+08	4.25954e+08	1.91803e+08		3.52386e+08	1.07659e+07
255	A2NZ55	Variable immnoglobulin anti-estradiol heavy chain (Fragment) OS=Homo sapiens OX=9606 PE=2 SV=1	23	2	70	1	131	8.79	13.9	545		204147						9.60257e+06				562031	6.36808e+06	5.05299e+06
256	P01871	Immunoglobulin heavy constant mu OS=Homo sapiens OX=9606 GN=IGHM PE=1 SV=4	16	5	64	5	453	6.77	49.4	541	1.53282e+08	5.31294e+07	2.15297e+06	1.96089e+08	2.592e+08	7.96446e+08	5.23227e+08	1.42426e+09	6.27368e+08	1.86198e+08	8.3693e+07	479614	1.76744e+08	1.6245e+08	4.09192e+08	1.7276e+08	5.92778e+08	6.73853e+08	2.14262e+09	6.24322e+08	4.05152e+07
257	P61626	Lysozyme C OS=Homo sapiens OX=9606 GN=LYZ PE=1 SV=1	8	1	26	1	148	9.16	16.5	539	9.83671e+07	3.8912e+07	8.85355e+07	3.43534e+07	6.54892e+07	1.31781e+08	2.35463e+06	5.74964e+07	5.27993e+07	8.99378e+07	1.67051e+08		8.65201e+07	3.30394e+07	1.47202e+08	4.17404e+07	3.25232e+07	2.65029e+08	3.81814e+07	2.49617e+06	9.03639e+08
258	A0A7S5BXR9	IGH c313_heavy_IGHV3-33_IGHD2-15_IGHJ6 (Fragment) OS=Homo sapiens OX=9606 PE=2 SV=1	31	3	63	2	124	8.41	13.7	528	9.93366e+06	2.00725e+07	2.86238e+06		7.62153e+06	5.10905e+07							8.79448e+06	1.26162e+07							3.54695e+07
259	B7Z1F9	Glutathione S-transferase OS=Homo sapiens OX=9606 PE=2 SV=1	14	2	37	2	225	8.47	25.6	526	1.45439e+06	2.95705e+07							806942	2.97958e+07	1.27497e+07		4.40944e+06	1.86185e+08	1.19957e+07	1.66657e+08	2.75473e+08			1.63357e+07
260	A0A5C2G6M0	IGL c2073_light_IGKV3-20_IGKJ3 (Fragment) OS=Homo sapiens OX=9606 PE=2 SV=1	30	2	26	2	109	8.88	11.8	522	8.45993e+07	6.14623e+07	1.10516e+08		3.12466e+07	6.90146e+07	2.11972e+06	4.56324e+07	2.48474e+06	1.44839e+07	3.72433e+07	487647	5.42833e+07	7.56056e+07		1.27499e+07	3.6198e+06	5.51947e+07			4.76974e+06
261	A8K168	Malic enzyme OS=Homo sapiens OX=9606 PE=2 SV=1	7	2	31	2	572	6.13	64.1	517							3.99902e+06		2.38621e+06	8.35806e+06	5.31943e+06		1.44762e+06		718301	3.54388e+06			7.01335e+07	2.97942e+08
262	P0DOX2	Immunoglobulin alpha-2 heavy chain OS=Homo sapiens OX=9606 PE=1 SV=2	17	6	51	3	455	6.67	48.9	514	1.36588e+07	1.26702e+07		1.8583e+06						12462128	1.21889e+08	7.67398e+06	1.48565e+07	2.33884e+06						2.3927e+07	8.13408e+07
263	P16930	Fumarylacetoacetase OS=Homo sapiens OX=9606 GN=FAH PE=1 SV=2	16	4	20	4	419	6.95	46.3	508	2.4571e+07	2.12087e+07	3.46304e+07	2.73619e+06	7.46866e+06	1.74655e+07	2.50415e+07	4.75692e+07	1.14183e+08	1.29801e+07	3.07915e+07	474188	3.41422e+07	3.2976e+07	6.82932e+07	2.50342e+07	1.44357e+08	3.10095e+07	3.48886e+08	1.63992e+08	1.47932e+07
264	V9GYM3	Apolipoprotein A-II OS=Homo sapiens OX=9606 GN=APOA2 PE=1 SV=1	17	2	21	2	133	8.27	14.9	505		3.96478e+07	1.48654e+08		3.07736e+08						2.76704e+07		4.00974e+07	5.91825e+07						2.34195e+08	8.00061e+09
265	P10768	S-formylglutathione hydrolase OS=Homo sapiens OX=9606 GN=ESD PE=1 SV=2	24	4	49	4	282	7.02	31.4	504	8.06064e+06	3.84886e+07	5.37301e+08	2.97634e+07	5.27863e+06	5.13253e+07		4.31087e+07		2.54369e+07	6.18362e+07	2.38778e+06	3.50489e+07	6.19218e+07	4.86522e+07	7.1015e+06	2.11154e+07			9.52687e+07	1.875e+07
266	A0A5C2GAD1	IGH + IGL c186_heavy_IGHV3-23_IGHD2-21_IGHJ4 (Fragment) OS=Homo sapiens OX=9606 PE=2 SV=1	24	2	68	1	125	9.2	13.3	496	2.27661e+06	9.70203e+06	2.41702e+06			8.34137e+06
267	A0A5C2GJ30	IG c883_heavy_IGHV3-23_IGHD7-27_IGHJ4 (Fragment) OS=Homo sapiens OX=9606 PE=2 SV=1	25	2	64	1	119	7.96	12.9	496											1.65703e+07
268	B2R7F8	Plasminogen OS=Homo sapiens OX=9606 PE=2 SV=1	4	2	23	2	810	7.24	90.5	495	1.75241e+08	1.12492e+07	2.56428e+07	1.25458e+07	8.96343e+06	2.78671e+07	1.59321e+08	7.10335e+07	3.67953e+07	5.26664e+07	2.84306e+08	1.5824e+07	1.47258e+08	8.24728e+07	1.79294e+08	1.30865e+06		3.8666e+06	7.69601e+06		2.92223e+07
269	A0A5C2G4A9	IGL c1133_light_IGKV3-20_IGKJ1 (Fragment) OS=Homo sapiens OX=9606 PE=2 SV=1	31	2	18	1	108	8.51	11.7	488	3.09905e+06		1.58597e+07			7.00023e+06							3.4288e+07	1.79834e+07
270	P13489	Ribonuclease inhibitor OS=Homo sapiens OX=9606 GN=RNH1 PE=1 SV=2	9	3	18	3	461	4.82	49.9	484	8.05213e+06	3.3041e+08	7.31779e+07		6.57461e+06	4.19541e+07	72323.4	7.49166e+06		5.72305e+06	580496		784202	1.27022e+08	1.15251e+07	1.79848e+08	277557	2.85216e+08			9.76496e+06
271	E7EQR4	Ezrin OS=Homo sapiens OX=9606 GN=EZR PE=1 SV=3	12	5	27	2	586	6.16	69.3	483							1.10053e+07	1.08914e+07	4.49439e+07	1.63162e+07	3.94733e+07		6.22636e+07		5.04257e+06		2.33262e+07
272	P41222	Prostaglandin-H2 D-isomerase OS=Homo sapiens OX=9606 GN=PTGDS PE=1 SV=1	17	2	29	2	190	7.8	21	481	3.39717e+07	2.86756e+07	2.76243e+07		4.24471e+07	1.79448e+07			5.57317e+07	1.49467e+08	3.93896e+07		3.99032e+07	3.12034e+07	3.36475e+07
273	G9K388	YWHAE/FAM22A fusion protein (Fragment) OS=Homo sapiens OX=9606 GN=YWHAE/FAM22A fusion PE=2 SV=1	15	4	48	3	384	4.97	41.2	471	3.87101e+07	4.32166e+06	5.65749e+07	2.58031e+06	9.49337e+07	1.20805e+08	3.21937e+07	6.65779e+07	2.98867e+07	3.39396e+07	3.95411e+07	494802	3.82996e+07	6.69507e+07	1.65741e+07	9.72341e+07	3.86477e+07	1.75764e+08		2.66634e+08	1.87362e+07
274	A0A5C2GK01	IG c1003_heavy_IGHV3-30_IGHD5-12_IGHJ6 (Fragment) OS=Homo sapiens OX=9606 PE=2 SV=1	21	2	59	1	125	8.44	13.6	470											1.00257e+07		3.87714e+06
275	A0A5C2GCC8	IGL c381_light_IGKV1D-33_IGKJ5 (Fragment) OS=Homo sapiens OX=9606 PE=2 SV=1	31	2	16	2	108	4.65	11.9	468	3.25246e+07	2.15692e+07	4.25063e+07	1.12065e+07	1.98528e+07	2.53385e+07				2.57371e+07	6.67072e+07		1.03805e+08	5.91836e+07			3.49101e+07
276	A0A5C2GGX1	IG c704_heavy_IGHV3-23_IGHD2-2_IGHJ6 (Fragment) OS=Homo sapiens OX=9606 PE=2 SV=1	24	2	61	1	126	8.46	13.8	463													5.3871e+06
277	P05546	Heparin cofactor 2 OS=Homo sapiens OX=9606 GN=SERPIND1 PE=1 SV=3	23	7	51	7	499	6.9	57	462		7.08443e+07	1.74832e+07	5.4201e+06	9.52174e+07	9.21549e+07	3.36304e+08	4.54025e+08	3.06388e+08	1.03502e+08	2.00623e+08	9.49993e+07	3.145e+08	4.78654e+07	1.07746e+08	1.81457e+08	3.02993e+08	1.17237e+08		1.79815e+08	2.06551e+08
278	B7Z3K9	Fructose-bisphosphate aldolase OS=Homo sapiens OX=9606 PE=2 SV=1	12	3	22	3	451	8.07	48.4	462		2.43718e+07	4.06356e+06		4.24782e+06	1.65863e+07	1.10001e+07	4.05852e+07	8.17663e+06	7.13095e+06	2.24224e+07			4.34955e+06	7.01294e+06			4.49142e+07		2.48378e+07	2.27605e+06
279	B0AZL7	cDNA, FLJ79457, highly similar to Insulin-like growth factor-binding proteincomplex acid labile chain OS=Homo sapiens OX=9606 PE=2 SV=1	18	7	29	7	605	6.79	66	453	7.73378e+07	7.48841e+06	1.44336e+07		8.84535e+07	7.56736e+07	6.17419e+07	1.1986e+08	6.72942e+06	2.48967e+07	1.12374e+08	1.23422e+06	8.32938e+07	3.64596e+07	1.64332e+07	2.33971e+07	4.33568e+07	2.54313e+07	1.17129e+06
280	Q02413	Desmoglein-1 OS=Homo sapiens OX=9606 GN=DSG1 PE=1 SV=2	7	5	47	5	1049	5.03	113.7	448	1.3357e+08	3.25553e+07	2.22067e+08	6.26426e+07	2.77027e+08	2.69656e+08				2.23041e+07	3.75639e+07	7.83479e+06	7.34914e+07	7.92143e+07		1.56219e+08		9.37611e+07		2.85419e+08
281	P10599	Thioredoxin OS=Homo sapiens OX=9606 GN=TXN PE=1 SV=3	34	4	17	4	105	4.92	11.7	447	8.68286e+07	2.11249e+08	1.46108e+08	1.27882e+08	6.68571e+07	1.2136e+08		3.97348e+07	2.80545e+07	8.61677e+07	1.00892e+08	1.02998e+08	7.65238e+07	4.33988e+07	3.63531e+08	1.99982e+07	7.48745e+07	7.94675e+07		2.3376e+07	7.78801e+07
282	P06732	Creatine kinase M-type OS=Homo sapiens OX=9606 GN=CKM PE=1 SV=2	20	5	16	5	381	7.25	43.1	439	1.85975e+07	4.40687e+06	1.37517e+08	2.87385e+06	4.9506e+07	6.71891e+06	4.42627e+08	1.86078e+07		2.511e+07	2.93913e+07	414998	8.58506e+06	8.30987e+07	2.725e+07	159383		915609	6.59247e+06
283	P14174	Macrophage migration inhibitory factor OS=Homo sapiens OX=9606 GN=MIF PE=1 SV=4	28	2	36	2	115	7.88	12.5	438	1.07027e+08	3.82338e+08	1.5818e+08	4.55353e+07	5.76995e+07	1.2641e+08	131487	2.70094e+08	3.15503e+07	8.17894e+07	1.97756e+08	3.37449e+06	5.3506e+07	1.12836e+08	1.21766e+08	7.65109e+07	1.0065e+07	8.57506e+08	1.38939e+09	5.79232e+08	6.54737e+07
284	P05154	Plasma serine protease inhibitor OS=Homo sapiens OX=9606 GN=SERPINA5 PE=1 SV=3	19	7	50	7	406	9.26	45.6	434	5.4167e+07	4.96518e+07	1.93433e+07	3.61192e+06	2.21258e+07	3.74915e+07	5.28704e+07	1.77363e+08	2.87738e+07	5.43461e+06	8.84668e+07	1.00947e+08	6.18833e+07	1.00461e+08	4.66283e+06	4.092e+07		9.67632e+07		1.25275e+07
285	Q8N7G1	Purine nucleoside phosphorylase OS=Homo sapiens OX=9606 PE=2 SV=1	28	6	28	6	293	7.21	32.5	432	1.54611e+07	6.60042e+07	5.21988e+07	1.32346e+07	5.49712e+07	5.80153e+07		1.57282e+07	8.63668e+06	6.63893e+07	3.11435e+07		4.50557e+07	3.72882e+07	1.64933e+07		8.00122e+07		1.15788e+06		8.87321e+06
286	B4DX14	cDNA FLJ53231, highly similar to 4-trimethylaminobutyraldehyde dehydrogenase OS=Homo sapiens OX=9606 PE=2 SV=1	7	3	21	3	508	6.84	55.2	430	7.39722e+07	4.42578e+07	6.52727e+07	8.51194e+06	4.88707e+07	1.95855e+08	678794		9.2116e+06	5.98494e+07	4.94679e+07		2.40614e+06	2.63174e+07	3.40886e+07		1.79252e+06			1.01304e+08	1.2213e+08
287	A0A5C2FV09	IGL c719_light_IGKV1D-13_IGKJ4 (Fragment) OS=Homo sapiens OX=9606 PE=2 SV=1	32	2	11	1	106	7.99	11.3	421	1.28207e+07					2.3953e+07
288	P62979	Ubiquitin-40S ribosomal protein S27a OS=Homo sapiens OX=9606 GN=RPS27A PE=1 SV=2	10	1	28	1	156	9.64	18	419	1.35734e+08	5.16153e+07	1.71406e+08	3.27874e+07	2.55257e+08	1.30997e+08			4.59193e+07	7.90948e+07	1.27443e+08	3.57158e+06	5.51484e+07	3.08396e+07	8.19087e+07	1.00349e+08	2.79611e+07	1.91911e+08			1.02836e+07
289	P62805	Histone H4 OS=Homo sapiens OX=9606 GN=H4C1 PE=1 SV=2	19	2	47	2	103	11.36	11.4	412	8.7685e+08	4.51761e+08	8.59856e+08	1.90233e+08	6.00601e+08	5.82185e+08	1.18494e+08	2.77012e+08	1.0558e+08	2.20379e+08	2.72912e+08	1.69882e+07	1.78032e+08	2.70865e+08	2.02355e+08	1.50834e+08	1.31446e+08	6.07956e+08	1.1494e+08	1.03225e+08	1.40703e+07
290	A0A2R8YFE2	Actin, cytoplasmic 1 (Fragment) OS=Homo sapiens OX=9606 GN=ACTB PE=1 SV=1	20	1	13	1	79	9.2	8.8	407	1.28075e+07	8.96732e+07	1.77659e+07		3.65056e+07	1.21398e+07	1.06916e+07	8.1445e+06		3.60734e+06	1.84857e+07		1.3047e+06	3.54723e+06						5.08695e+07	1.9394e+09
291	P52895	Aldo-keto reductase family 1 member C2 OS=Homo sapiens OX=9606 GN=AKR1C2 PE=1 SV=3	11	2	20	2	323	7.49	36.7	402		5.49389e+07	1.98941e+06		2.80442e+07	4.58529e+07				4.36734e+07	1.15402e+08		5.57476e+07	1.64544e+07	5.6554e+07		1.09309e+07
292	P27348	14-3-3 protein theta OS=Homo sapiens OX=9606 GN=YWHAQ PE=1 SV=1	12	3	42	2	245	4.78	27.7	402		9.38299e+06	2.30721e+07		1.48062e+07	1.08789e+07				1.72685e+07				1.73321e+06
293	A0A5C2GK98	IG c939_light_IGKV3-20_IGKJ2 (Fragment) OS=Homo sapiens OX=9606 PE=2 SV=1	36	2	30	1	107	5.31	11.6	394	2.71229e+07		2.87215e+07			1.26803e+07							943675	1.06025e+07						7.6547e+06
294	O00764	Pyridoxal kinase OS=Homo sapiens OX=9606 GN=PDXK PE=1 SV=1	22	4	34	4	312	6.13	35.1	385	2.13411e+06	8.86485e+06	2.41883e+07	5.47623e+07	4.06588e+06	2.10996e+06	2.03624e+07	5.89318e+07	5.25233e+07	3.04609e+07	6.09066e+07		1.03936e+07	3.26508e+06	5.89948e+07	3.83003e+07	3.38585e+07	3.04087e+07	7.48149e+08	2.28496e+08	1.03428e+07
295	A0A5C2GCG8	IGL c283_light_IGKV1D-13_IGKJ4 (Fragment) OS=Homo sapiens OX=9606 PE=2 SV=1	31	2	9	1	109	8.47	11.6	384	9.87487e+07					4.44978e+06							1.13582e+07
296	P04080	Cystatin-B OS=Homo sapiens OX=9606 GN=CSTB PE=1 SV=2	46	3	31	3	98	7.56	11.1	377	4.86994e+07	3.1995e+07	3.16648e+07	1.63869e+06	3.17522e+07	1.92642e+08			1.07497e+06	2.64252e+07	2.42904e+07			1.22464e+07	1.58512e+08			106455		302695	5.06771e+06
297	B2R6V9	cDNA, FLJ93141, highly similar to Homo sapiens coagulation factor XIII, A1 polypeptide (F13A1), mRNA OS=Homo sapiens OX=9606 PE=2 SV=1	9	5	19	5	732	6	83.2	376			863767	902318	1.37252e+06		1.70494e+08	7.83204e+07	1.11858e+08	5.19845e+07	9.3742e+07	2.56328e+06	9.93217e+07	1.12497e+08	9.1028e+07	1.372e+08	3.14997e+08	3.80206e+07		2.06666e+08	4.943e+07
298	B2RCQ6	cDNA, FLJ96222, highly similar to Homo sapiens betaine-homocysteine methyltransferase (BHMT), mRNA OS=Homo sapiens OX=9606 PE=2 SV=1	16	4	25	4	406	7.24	44.9	366		9.08515e+06	1.84757e+07	4.34894e+07	1.07762e+07	6.46555e+07	1.56052e+07	249335	2.66317e+07	3.56905e+07	1.23238e+08		2.33775e+06	7.38431e+06	1.00242e+08	1.04225e+08	2.56418e+08		5.04734e+08	3.87694e+07	5.85548e+07
299	Q99497	Parkinson disease protein 7 OS=Homo sapiens OX=9606 GN=PARK7 PE=1 SV=2	22	2	41	2	189	6.79	19.9	359	2.86101e+07	2.50654e+08	2.27674e+08	3.38765e+06	2.46757e+08	7.82264e+07			4.40118e+07	1.21976e+08	3.74559e+08	360986	9.54158e+07	3.68216e+07	3.46674e+07	7.95281e+07	9.28425e+07	8.67901e+07		2.73623e+08
300	Q8TCX0	Delta 2-isopentenyl pyrophosphate transferase-like protein (Fragment) OS=Homo sapiens OX=9606 PE=2 SV=1	25	1	17	1	48	9.54	5.5	357	5.78019e+07	1.44156e+08	6.84029e+07	8.87448e+07	1.09644e+08	1.29817e+08				5.04305e+07	8.02164e+07		1.08274e+08	5.68468e+07						9.54562e+06
301	O43488	Aflatoxin B1 aldehyde reductase member 2 OS=Homo sapiens OX=9606 GN=AKR7A2 PE=1 SV=3	9	2	15	2	359	7.17	39.6	356		1.52268e+07	3.86276e+07	3.53649e+06	2.83662e+07	3.32368e+07								2.07442e+07
302	C3VMY8	Alpha(B)-crystallin OS=Homo sapiens OX=9606 GN=CRYAB PE=2 SV=1	22	2	20	2	175	7.08	20.1	355						4.53548e+07			2.40097e+07	3.99107e+07	2.43768e+07		9.36492e+06		1.00624e+08	1.9762e+07	3.64008e+07			3.98797e+07
303	P30039	Phenazine biosynthesis-like domain-containing protein OS=Homo sapiens OX=9606 GN=PBLD PE=1 SV=2	14	3	16	3	288	6.52	31.8	345		8.3928e+07	1.6586e+07	5.66659e+07	3.53527e+07	2.37151e+07								3.39265e+07	4.8136e+07	5.88321e+07	6.82095e+07	8.92845e+06
304	A0A5C2GG46	IGL c389_light_IGKV1D-39_IGKJ1 (Fragment) OS=Homo sapiens OX=9606 PE=2 SV=1	32	2	18	1	107	9.17	11.7	345	7.42751e+06	2.06831e+06	729927		193948
305	A0A5C2GVP0	IG c1551_heavy_IGHV3-48_IGHD1-1_IGHJ5 (Fragment) OS=Homo sapiens OX=9606 PE=2 SV=1	17	2	17	2	113	6.57	12.3	339		8.50302e+06		4.2605e+06														5.78734e+06
306	A0A1U9X8W4	C3/C5 convertase OS=Homo sapiens OX=9606 PE=4 SV=1	10	6	40	2	752	7.42	83.3	336	2.74783e+07	1.25727e+07	1.19427e+07		2.91585e+07	3.91833e+07								5.39376e+06
307	A0A5C2FWN1	IGL c1222_light_IGKV3-20_IGKJ4 (Fragment) OS=Homo sapiens OX=9606 PE=2 SV=1	36	2	12	2	107	8.5	11.5	334		4.02885e+07	7.2924e+06	1.98631e+07	1.38348e+07	1.75055e+07	2.79036e+06				9.456e+06			3.49812e+07			9.43536e+06				8.29429e+06
308	Q59EJ5	Glutathione S-transferase (Fragment) OS=Homo sapiens OX=9606 PE=2 SV=1	30	5	32	5	231	6.02	27.2	329	1.89797e+07	3.13484e+08	1.09501e+08	3.57103e+06	1.40801e+08	2.41817e+08	17640.9		207963	6.73757e+06	3.52389e+08	1.476e+06	1.54288e+06	1.02091e+08	2.75137e+07		601809		4.68174e+07	3.50161e+07	8.0303e+06
309	Q96IU4	Protein ABHD14B OS=Homo sapiens OX=9606 GN=ABHD14B PE=1 SV=1	24	3	26	3	210	6.4	22.3	329	4.46877e+06	1.89876e+07	4.40133e+07	3.30336e+07	9.30419e+07	8.15755e+06		4.9597e+06	3.63587e+06	1.13913e+07	4.16559e+08		3.37319e+06	2.88318e+07	4.27771e+07	2.36319e+07	5.66284e+07		2.86825e+08	3.85454e+07	7.27801e+06
310	A8K2N0	cDNA FLJ77835, highly similar to Homo sapiens complement component 1, s subcomponent (C1S), transcript variant 2, mRNA OS=Homo sapiens OX=9606 PE=2 SV=1	7	3	17	3	688	4.98	76.6	323	1.80789e+07	1.17123e+07	4.42735e+07	1.25249e+07	7.78591e+06	1.2297e+07	2.10603e+07	8.59078e+06	1.074e+07	1.86678e+07	9.13178e+07	2.03428e+06	4.24875e+07	3.35306e+06	2.8184e+06	9.69575e+06	2.81792e+07	1.63239e+07			1.89015e+09
311	A0A5C2FZE3	IGL c617_light_IGKV3-11_IGKJ4 (Fragment) OS=Homo sapiens OX=9606 PE=2 SV=1	25	2	26	2	106	8.94	11.5	321	2.35553e+08	1.37207e+07	4.57803e+06				1.49341e+07	1.02548e+07	1.10053e+07	1.90879e+06	8.42393e+07		5.70291e+06	2.70037e+07	1.47929e+07	1.53034e+06	1.69149e+07		3.16635e+07		1.0555e+07
312	P31151	Protein S100-A7 OS=Homo sapiens OX=9606 GN=S100A7 PE=1 SV=4	12	2	22	2	101	6.77	11.5	310	2.66222e+07	5.40659e+07	3.94397e+08	3.44318e+08	2.7998e+08	3.33192e+08				4.41815e+07	7.62968e+07	2.13555e+06	1.38018e+07	1.53518e+08	9.3543e+06			1.46272e+07			8.42334e+07
313	A0A024R825	Carbonic anhydrase OS=Homo sapiens OX=9606 GN=CA3 PE=3 SV=1	22	3	25	3	260	7.34	29.6	309			5.6338e+06				5.46786e+07	6.28658e+08		2.86379e+07	7.30026e+07		3.14537e+07	1.34771e+07	5.05555e+06
314	B2R5H0	Protein S100 OS=Homo sapiens OX=9606 PE=2 SV=1	15	1	16	1	105	7.18	11.7	303							1.78532e+07	1.93384e+07	9.75903e+06	1.25197e+07	2.82064e+07		2.40408e+07		7.45384e+06	7.68088e+06	1.05484e+07			3.05771e+07
315	A0A024R529	ATP-dependent dihydroxyacetone kinase OS=Homo sapiens OX=9606 GN=DAK PE=4 SV=1	18	6	14	6	575	7.49	58.9	297		7.28808e+07	2.1022e+08	4.20691e+07	3.88549e+07	3.8706e+07		471829	53702.4	2.8771e+06	7.86445e+07	3.4352e+06	2.74186e+07	2.69306e+06	4.63976e+06	3.9113e+07	1.44735e+08		2.98623e+07	2.29758e+07	1.30031e+07
316	P60981	Destrin OS=Homo sapiens OX=9606 GN=DSTN PE=1 SV=3	16	2	16	2	165	7.85	18.5	297	1.21623e+08	1.57276e+08	1.66951e+08	2.30583e+07	2.04526e+08	3.4637e+08			3.2299e+07	1.94534e+08	5.03975e+08	6.58429e+07	1.90877e+08	1.39276e+08	1.12604e+08		7.37223e+07				3.11113e+07
317	A0A7S5EX70	IGH c2942_heavy_IGHV1-18_IGHD3-9_IGHJ4 (Fragment) OS=Homo sapiens OX=9606 PE=2 SV=1	23	2	8	1	128	9.77	14.3	297									2.99544e+07	1.40427e+07	2.54625e+07			113802
318	A0A5C2GW09	IG c1641_light_IGKV1-6_IGKJ4 (Fragment) OS=Homo sapiens OX=9606 PE=2 SV=1	32	2	14	1	107	8.48	11.5	296	1.35373e+06		4.22775e+06	1.26103e+07						3.04533e+06	1.60213e+07		9.92386e+06							2.32546e+07	9.74844e+07
319	B2R983	Glutathione-dependent dehydroascorbate reductase OS=Homo sapiens OX=9606 PE=2 SV=1	10	2	15	2	241	6.6	27.5	293	2.25053e+07	5.18753e+08	6.84574e+08	7.94673e+07	3.81125e+07	2.014e+08	3.29027e+07	2.52473e+07	3.55203e+07	2.31729e+07		2.05019e+06	5.68099e+07	1.71163e+08	4.26781e+07		8.91783e+07	5.83893e+06	2.34861e+07
320	Q6NS36	Ferritin (Fragment) OS=Homo sapiens OX=9606 GN=FTH1 PE=2 SV=1	6	1	9	1	232	6.52	26.2	293	3.12455e+07	8.45756e+06				8.43618e+06	1.38826e+07	1.93114e+07	3.62677e+07	1.32822e+07	1.26452e+07		2.08805e+07	5.21593e+07	4.89906e+07	7.44889e+07	6.19206e+07	2.1648e+07		1.36331e+08	5.7206e+06
321	A0A5C2GE66	IG c431_heavy_IGHV3-23_IGHD4-17_IGHJ5 (Fragment) OS=Homo sapiens OX=9606 PE=2 SV=1	22	2	18	1	122	8.91	13.4	288		2.02195e+06	1.40519e+07	7.31749e+06	5.53696e+06	2.34693e+07	3.33423e+07		3.65578e+07	79109.7	4.22088e+07	3.72665e+07	4.22218e+06	1.73277e+07	9.14596e+06	6.03567e+07	2.04551e+07			1.71345e+08	8.29348e+08
322	A0A5C2GIX2	IG c332_light_IGLV3-25_IGLJ2 (Fragment) OS=Homo sapiens OX=9606 PE=2 SV=1	18	1	17	1	108	4.5	11.6	281		2.37648e+06	4.20123e+07	841144	1.28446e+07	7.66782e+06		1.06715e+07	1.05024e+06	1.81216e+06	1.85073e+08	4.44363e+06	4.22972e+07	2.75154e+07	505239	5.51216e+07	9.90173e+06	5.42393e+07	1.07921e+07	2.24611e+06	2.60767e+08
323	P28838	Cytosol aminopeptidase OS=Homo sapiens OX=9606 GN=LAP3 PE=1 SV=3	13	5	20	5	519	7.93	56.1	279		1.59663e+07	2.00432e+07	6.62593e+07	2.35206e+07	4.94936e+07			3.17857e+07	3.18475e+07	6.50042e+07		8.11027e+06	1.78461e+07	6.67047e+07		1.00744e+08			2.06745e+06	1.52706e+07
324	P12273	Prolactin-inducible protein OS=Homo sapiens OX=9606 GN=PIP PE=1 SV=1	19	2	15	2	146	8.05	16.6	278	1.64878e+07	7.52375e+07		1.48007e+07	4.62971e+07	3.32637e+07				7.70634e+07	9.40693e+07		1.32795e+08	1.17029e+07							5.79702e+06
325	A0A1W2PRB8	Cofactor required for Sp1 transcriptional activation subunit 6 OS=Homo sapiens OX=9606 PE=3 SV=1	4	2	17	2	838	7.77	93.4	276		9.71884e+07	8.98132e+07	838882	3.86153e+07	1.10511e+08	2.5084e+07	2.45098e+07	2.2777e+07	5.80472e+07	1.16491e+08	380280	1.16521e+07	8.43763e+07	1.76259e+08	2.19264e+08	3.95953e+08	7.69455e+07			1.23191e+07
326	P00441	Superoxide dismutase [Cu-Zn] OS=Homo sapiens OX=9606 GN=SOD1 PE=1 SV=2	9	1	11	1	154	6.13	15.9	275		4.51503e+08	4.89838e+08	2.11351e+07	3.97964e+07	3.65329e+07		6.06918e+07	2.2336e+08	2.60778e+08	2.62936e+08		3.18014e+08	6.79741e+08	2.89436e+08	1.97267e+08		1.93351e+08	2.03352e+06	6.42352e+07
327	A8K9C4	Elongation factor 1-alpha OS=Homo sapiens OX=9606 PE=2 SV=1	10	3	33	3	462	9.01	50.2	275	7.39288e+06	1.95746e+07	2.57895e+07		2.95272e+07	9.92819e+07			2.7304e+07	1.54056e+08	5.66411e+07	537451		6.72014e+07	5.13819e+07			758363	8.60624e+06	5.6656e+06	1.6579e+07
328	O95336	6-phosphogluconolactonase OS=Homo sapiens OX=9606 GN=PGLS PE=1 SV=2	29	4	23	4	258	6.05	27.5	275	1.57474e+07	1.88749e+08	4.03497e+08		8.79328e+07	2.33647e+07				6.23175e+07	1.2888e+08		6.26864e+07	7.42723e+07	2.7995e+06	8.23537e+06		845597	1.39264e+06	4.10882e+07
329	Q05DB4	HEBP2 protein (Fragment) OS=Homo sapiens OX=9606 GN=HEBP2 PE=2 SV=1	6	1	11	1	214	5.38	24	273		4.15438e+07	1.19631e+07	649981	1.07112e+07	3.07655e+07	1.89008e+07	2.79574e+07	2.63104e+07	3.64398e+07	4.39802e+07		2.32213e+07	1.57547e+07	2.23258e+07	3.36407e+07	1.45138e+07	1.79978e+07		6.44066e+07
330	P13796	Plastin-2 OS=Homo sapiens OX=9606 GN=LCP1 PE=1 SV=6	17	7	32	5	627	5.43	70.2	270		1.19369e+07	2.29835e+07	4.26927e+06	4.75967e+07	2.31771e+07	8.19073e+06		2.59414e+06	9.6888e+06	1.41375e+07	1.32374e+06	2.77904e+06	3.21078e+06	1.04532e+06	2.73529e+06	1.33022e+06			2.62227e+08	1.1422e+07
331	A0A7S5C4E3	IGH c4003_heavy_IGHV3-73_IGHD2-15_IGHJ4 (Fragment) OS=Homo sapiens OX=9606 PE=2 SV=1	15	1	17	1	130	7.77	13.9	270	1.01439e+07	8.46372e+06	1.34143e+07	2.96405e+06	2.21366e+07	5.14314e+07	1.44775e+06			1.6402e+06	1.51161e+06	7.31823e+06	1.74417e+07	1.54441e+07	3.11895e+07	4.97092e+07				6.49905e+07	4.23225e+07
332	A0A1C7CYX9	Dihydropyrimidinase-related protein 2 OS=Homo sapiens OX=9606 GN=DPYSL2 PE=1 SV=1	19	7	19	7	677	6.35	73.5	270	5.75442e+07	9.10478e+07	1.3594e+08	3.2212e+07	1.72915e+07	1.18887e+07				1.27461e+07	7.93756e+07	8.42653e+06	1.11623e+07	7.39696e+06	5.20441e+06	3.17006e+06				1.13615e+07	2.4788e+07
333	B3KUE5	Phospholipid transfer protein, isoform CRA_c OS=Homo sapiens OX=9606 GN=PLTP PE=2 SV=1	17	6	24	6	513	6.64	56.6	267	3.28204e+08	1.54562e+07	1.13108e+07	9.1263e+07	5.33757e+06	2.90709e+07	8.48164e+07	1.97351e+07	1.32285e+07	8.84818e+07	2.02043e+07		8.84939e+07	6.01545e+06	6.81333e+07	7.68377e+07	9.1157e+07	7.58504e+07		1.00756e+08	2.67717e+06
334	Q9BUT1	3-hydroxybutyrate dehydrogenase type 2 OS=Homo sapiens OX=9606 GN=BDH2 PE=1 SV=2	11	2	13	2	245	7.65	26.7	267	2.5659e+07	2.62731e+07	2.16935e+07	4.24408e+07	1.0172e+08	5.03354e+07	3.71234e+08	6.58795e+07	1.24943e+08	3.66251e+07	5.59625e+07		3.60236e+07	5.88713e+07	9.20894e+07		6.16598e+07			6.02422e+06
335	Q96IY4	Carboxypeptidase B2 OS=Homo sapiens OX=9606 GN=CPB2 PE=1 SV=2	5	2	20	2	423	7.71	48.4	258	3.68984e+07	9.11715e+07	4.55979e+07	1.86605e+08	7.97769e+07	1.09456e+08	9.25447e+07	1.57831e+08		8006628	1.34791e+08	4.01036e+07	9.05151e+07	6.5251e+07	1.6499e+07	6.68308e+07	1.10456e+08	1.12479e+08			3.78476e+07
336	P55072	Transitional endoplasmic reticulum ATPase OS=Homo sapiens OX=9606 GN=VCP PE=1 SV=4	8	4	14	4	806	5.26	89.3	258										5.07439e+07	2.73199e+07		1.59629e+07	5.71613e+06	1.29445e+07	1.31595e+07	5.16395e+06		7.70403e+07	6.90912e+07
337	A0A7S5EXC7	IGH c1488_heavy_IGHV3-23_IGHD6-13_IGHJ4 (Fragment) OS=Homo sapiens OX=9606 PE=2 SV=1	24	2	14	2	126	5.86	13.2	257	6.62235e+07	8.19934e+06	1.50662e+07	9.95559e+06	6.1571e+06	2.3122e+07				327518	541558			1.63193e+07							6.37713e+08
338	P35558	Phosphoenolpyruvate carboxykinase, cytosolic [GTP] OS=Homo sapiens OX=9606 GN=PCK1 PE=1 SV=3	10	4	9	4	622	6.14	69.2	255		2.50264e+07		2.09752e+06										7.18502e+06	1.82912e+07
339	B8ZWD9	Diazepam binding inhibitor, splice form 1D(2) OS=Homo sapiens OX=9606 GN=DBI PE=2 SV=1	14	1	29	1	144	5.05	16.1	254	1.79843e+08	2.49484e+08	9.18906e+08		2.86534e+08	6.37664e+07			2.85844e+07	3.71654e+08	2.5957e+08		3.96719e+07	1.94243e+07	7.07083e+07	1.56759e+07		5.48271e+06	1.77116e+07	2.13684e+08
340	A0A5C2GX23	IG c979_light_IGKV3-20_IGKJ3 (Fragment) OS=Homo sapiens OX=9606 PE=2 SV=1	51	3	28	1	109	7.96	11.7	254									2.36366e+07				2.44805e+07		8.16924e+06		7.7736e+06
341	O95154	Aflatoxin B1 aldehyde reductase member 3 OS=Homo sapiens OX=9606 GN=AKR7A3 PE=1 SV=2	10	2	13	2	331	7.15	37.2	253		2.37323e+06	646030		4.81875e+06	1.30783e+06	5.60176e+06	1.92474e+07	1.11763e+07	2.35984e+06	1.98217e+06		1.12852e+07	6.22445e+06	1.7733e+07	3.5698e+07	6.93657e+07				7.00718e+07
342	A0A5C2GJP9	IG c1141_heavy_IGHV3-49_IGHD3-10_IGHJ6 (Fragment) OS=Homo sapiens OX=9606 PE=2 SV=1	29	3	25	2	123	7.96	13.5	252								3.12232e+07	2.88068e+07		2.23546e+07				3.11964e+07		1.75965e+07
343	Q00796	Sorbitol dehydrogenase OS=Homo sapiens OX=9606 GN=SORD PE=1 SV=4	9	2	13	2	357	7.97	38.3	248		2.05201e+06	7.17583e+07	596779	1.72733e+07	1.98695e+07	1.47013e+07			6.14665e+07	1.62959e+07		1.60802e+07	2.06616e+08			5.18643e+07				6.94571e+06
344	P52566	Rho GDP-dissociation inhibitor 2 OS=Homo sapiens OX=9606 GN=ARHGDIB PE=1 SV=3	19	2	14	2	201	5.21	23	244	5.20912e+07	2.16915e+07	5.20808e+08	7.04336e+06	8.48007e+07	9.27346e+07		158439	97463.9		1.93838e+08		9.17265e+07	5.97288e+07	5.38123e+07	3.92985e+06	5.78468e+07		3.15898e+07	3.10778e+07
345	Q96F85	CB1 cannabinoid receptor-interacting protein 1 OS=Homo sapiens OX=9606 GN=CNRIP1 PE=1 SV=1	10	1	7	1	164	7.94	18.6	243		9.08448e+06	2.08346e+07			5.95074e+06
346	P01040	Cystatin-A OS=Homo sapiens OX=9606 GN=CSTA PE=1 SV=1	18	1	13	1	98	5.5	11	242		1.93783e+07	8.34041e+07	4.12872e+07	1.64793e+07			1.80348e+07	1.47548e+07	1.06235e+07	2.08907e+07		9.13341e+07	1.19524e+07	5.72042e+06				9.15049e+06
347	A0A7L4XSC9	Dopa decarboxylase transcript variant 32 OS=Homo sapiens OX=9606 GN=DDC PE=2 SV=1	8	2	13	2	521	7.46	58	242					1.50775e+06	6.99427e+06					3.07291e+07		9.06642e+06	2.21856e+06	2.45397e+07		2.88905e+07				1.75902e+06
348	B2R9V7	Superoxide dismutase [Cu-Zn] OS=Homo sapiens OX=9606 PE=2 SV=1	15	3	16	3	240	6.79	25.9	239	1.3775e+07	2.29845e+08	3.94439e+07			2.64148e+07				1.10313e+08		580737	1.99029e+06	4.01388e+08	5.81356e+07					8.08922e+06
349	P19013	Keratin, type II cytoskeletal 4 OS=Homo sapiens OX=9606 GN=KRT4 PE=1 SV=5	9	4	9	3	520	6.61	56.1	234				1.48782e+07	4.36284e+06	2.1989e+07	2.39721e+07			6.7833e+06	2.18758e+07		8.59823e+06								4.78866e+06
350	A0A5C2G6X7	IGL c184_light_IGLV3-21_IGLJ2 (Fragment) OS=Homo sapiens OX=9606 PE=2 SV=1	32	2	9	1	108	5.81	11.4	231			4.11717e+06						4.55717e+06		1.84327e+07		9.90722e+06								3.19056e+06
351	A7XZE4	Beta tropomyosin isoform OS=Homo sapiens OX=9606 GN=TPM2 PE=1 SV=1	7	3	25	2	284	4.69	33	230	1.37361e+07	3.5963e+08	1.92267e+08		8.59812e+07	3.99282e+07			4.40396e+07	1.56629e+07	4.14812e+08		4.29072e+06	3.69049e+07	7.17058e+07	1.66159e+07	1.73999e+06	1.53938e+08		3.01854e+07
352	A0A0A0MSS8	Aldo-keto reductase family 1 member C3 OS=Homo sapiens OX=9606 GN=AKR1C3 PE=1 SV=1	13	2	14	2	323	7.94	36.8	224	1.9641e+07	2.78506e+07				1.71176e+07				3.17507e+07	2.82954e+07			5.54267e+06	6.5208e+07	2.45873e+08	2.4003e+07	1.47164e+08		8.08559e+07
353	P30046	D-dopachrome decarboxylase OS=Homo sapiens OX=9606 GN=DDT PE=1 SV=3	20	2	11	2	118	7.3	12.7	223	5.76262e+06	1.81306e+08	2.9873e+07	7.74032e+06	1.06736e+08	1.89748e+07	7.01208e+06	7.14668e+07	1.7947e+07	1.53006e+08	3.5334e+08	4.21487e+06	1.29453e+07	8.12835e+06	1.4516e+07	1.07754e+08	6.64112e+07	4.96769e+07		8.36021e+06	2.18543e+08
354	P05787	Keratin, type II cytoskeletal 8 OS=Homo sapiens OX=9606 GN=KRT8 PE=1 SV=7	15	6	12	4	483	5.59	53.7	222				680150	1.38855e+07					1.24431e+08	9.50297e+07		5.63649e+07	8.89082e+06	8.12153e+06
355	A0A5C2FW75	IGL c1338_light_IGLV3-21_IGLJ1 (Fragment) OS=Homo sapiens OX=9606 PE=2 SV=1	32	2	9	1	108	5.29	11.4	222			3.84319e+06
356	J3QRS3	Myosin regulatory light chain 12A OS=Homo sapiens OX=9606 GN=MYL12A PE=1 SV=1	10	1	7	1	177	4.75	20.4	221									7.68552e+06		1.06867e+07					7.96262e+06				1.92106e+07	4.00187e+06
357	A0A7S5EXS9	IGH c3767_heavy_IGHV3-11_IGHD3-22_IGHJ4 (Fragment) OS=Homo sapiens OX=9606 PE=2 SV=1	28	3	28	1	122	8.4	13.4	220		1.54835e+07	2.49215e+07	5.80467e+06	1.05068e+08	9.1363e+07						1.88739e+06		4.60632e+07
358	A0A5C2GSD1	IG c977_light_IGKV4-1_IGKJ4 (Fragment) OS=Homo sapiens OX=9606 PE=2 SV=1	37	3	31	1	114	6.57	12.5	219	8.30538e+06		1.64021e+07	3.27072e+07		6.42257e+06	2.781e+07		2.11183e+07	2.67195e+07	7.10947e+07	3.68534e+06	4.63853e+07	1.86036e+07		3.03251e+08	2.05487e+08			5.44668e+07	2.28847e+07
359	A0A5C2FX63	IGL c185_light_IGKV1-39_IGKJ2 (Fragment) OS=Homo sapiens OX=9606 PE=2 SV=1	32	2	22	1	107	8.46	11.7	219										2.42606e+09	9.09138e+06				2.53467e+09
360	P13797	Plastin-3 OS=Homo sapiens OX=9606 GN=PLS3 PE=1 SV=4	14	7	22	5	630	5.6	70.8	218	3.68811e+07	5.28137e+07	9.29591e+07	4.56925e+07	1.08871e+08	1.30404e+08			9.61191e+06	3.22068e+07	4.44181e+07	8.90376e+06	9.33561e+06	3.38938e+07	8.0228e+06	2.2705e+07	4.77775e+07	2.66055e+07	1.1935e+07	3.74875e+07	1.12038e+07
361	Q8N1N4	Keratin, type II cytoskeletal 78 OS=Homo sapiens OX=9606 GN=KRT78 PE=1 SV=2	7	3	18	2	520	6.02	56.8	215	5.2613e+07	1.86628e+07	5.1442e+07	1.03021e+07	5.88315e+07	4.20821e+07				1.32726e+07			3.28222e+07	1.75978e+07				8.21184e+06	7.24667e+06	3.72094e+07	1.20939e+08
362	A0A024R172	15-oxoprostaglandin 13-reductase OS=Homo sapiens OX=9606 GN=LTB4DH PE=3 SV=1	17	3	14	3	329	8.29	35.9	215					3.19282e+06	2.00353e+06			1.31493e+07		6.21307e+07			1.0417e+07	1.77853e+07		8.32276e+07
363	I3L504	Eukaryotic translation initiation factor 5A-1 OS=Homo sapiens OX=9606 GN=EIF5A PE=1 SV=1	12	1	11	1	186	5.25	20.5	214						3.88024e+06				5.02784e+06	1.85098e+07		2.63705e+06							1.43935e+07	8.88163e+08
364	A0A5C2G040	IGL c1295_light_IGKV3-20_IGKJ2 (Fragment) OS=Homo sapiens OX=9606 PE=2 SV=1	31	2	17	2	108	8.68	11.6	211	5.92206e+06	1.10654e+07
365	A0A494C165	Xaa-Pro dipeptidase (Fragment) OS=Homo sapiens OX=9606 GN=PEPD PE=1 SV=1	5	2	13	2	522	6.52	57.7	210		9.27813e+06	7.10526e+06		1.12787e+07	4.3779e+07	1.30516e+07		1.16545e+07			293154	2.12254e+07	1.66114e+07	2.40511e+07		1.63159e+08	7.39658e+07		3.07247e+06	4.74469e+06
366	Q59ER5	WD repeat-containing protein 1 isoform 1 variant (Fragment) OS=Homo sapiens OX=9606 PE=2 SV=1	5	2	11	2	624	7.23	68.1	210	2.43463e+07	2.69948e+07	2.44069e+07	6.88076e+06	1.67636e+07	1.90229e+07								8.51598e+06
367	B2RC09	cDNA, FLJ95794, highly similar to Homo sapiens apolipoprotein F (APOF), mRNA OS=Homo sapiens OX=9606 PE=2 SV=1	4	1	6	1	326	5.64	35.4	210	3.56079e+07		4.80507e+07		4.46322e+07	3.31059e+07								4.07188e+07
368	A9UFC0	Caspase 14 OS=Homo sapiens OX=9606 GN=CASP14 PE=2 SV=1	5	1	12	1	242	5.34	27.6	208	2.93159e+07	1.11914e+07	1.42476e+08	4.30985e+07	5.74273e+07	5.1985e+07		1.80153e+07		1.75921e+07	4.2051e+07		8.60492e+07	2.83751e+07			8.82385e+07
369	H0YMW4	Annexin OS=Homo sapiens OX=9606 GN=ANXA2 PE=1 SV=2	18	5	29	5	367	8.13	41.9	205	5.80259e+07	1.6169e+07	1.51456e+08	1.10025e+07	1.17439e+08	9.8552e+07	2.4444e+07	3.08534e+07	4.11882e+07	2.62592e+07	2.88386e+08	1.05653e+06	2.64867e+07	3.21185e+07	4.52917e+07		4.26744e+07			6.17713e+07	1.09161e+06
370	P47929	Galectin-7 OS=Homo sapiens OX=9606 GN=LGALS7 PE=1 SV=2	22	2	8	2	136	7.62	15.1	203			5.29621e+08	1.79411e+07				301456	25056	473322			566022	122163	340704	4.86554e+06	280286	3.24682e+08	6.30725e+08	2.97973e+08	1.30307e+06
371	A0A5C2G0A9	IGL c2592_light_IGKV1-12_IGKJ5 (Fragment) OS=Homo sapiens OX=9606 PE=2 SV=1	32	2	16	1	107	7.99	11.7	203	1.01108e+08	6.84604e+07	1.46291e+07		5.31015e+06	1.16899e+08					6.29299e+06	2.00422e+07	6.78704e+06	4.6033e+07			3.00524e+06
372	A0A5C2G0F4	IGL c2659_light_IGKV1D-16_IGKJ5 (Fragment) OS=Homo sapiens OX=9606 PE=2 SV=1	17	1	11	1	107	8.31	11.8	202			1.61901e+07		1.16575e+07	6.16663e+06								3.72048e+06
373	P48594	Serpin B4 OS=Homo sapiens OX=9606 GN=SERPINB4 PE=1 SV=2	22	6	12	3	390	6.21	44.8	200			3.55757e+07										2.63837e+06
374	A8K6S3	cDNA FLJ77570, highly similar to Homo sapiens pleckstrin homology domain containing, family C (with FERM domain) member 1 (PLEKHC1), mRNA OS=Homo sapiens OX=9606 PE=2 SV=1	6	3	11	3	680	6.7	77.8	198		5.45478e+06	6.41561e+07		7.15919e+07	3.64107e+07	2.50844e+06		1.18517e+07	6.85975e+06	5.91637e+07		1.14025e+07	1.56481e+07	6.57509e+06	1.29286e+07	3.5746e+06		3.64868e+08	5.38706e+07	9.90523e+06
375	E2RVJ0	Anion exchange protein OS=Homo sapiens OX=9606 GN=SLC4A1 PE=2 SV=1	4	2	9	2	912	5.22	101.9	194		2.0229e+07	1.62285e+07		1.09329e+07		1.24018e+07	2.70863e+07	3.36223e+07	2.60194e+07			1.45446e+07	1.06427e+07		1.92662e+07				5.05207e+07
376	P61457	Pterin-4-alpha-carbinolamine dehydratase OS=Homo sapiens OX=9606 GN=PCBD1 PE=1 SV=2	15	1	7	1	104	6.8	12	193							1.50168e+06		2.9432e+06	1.18469e+06	6.08525e+06			3.74466e+06	6.41945e+06	1.29155e+07	1.02246e+07	1.55614e+07	4.87625e+07	5.57005e+07	3.74033e+07
377	A0A5C2GVU1	IG c1453_light_IGKV3-11_IGKJ5 (Fragment) OS=Homo sapiens OX=9606 PE=2 SV=1	25	2	15	2	108	8	11.8	192	6.77407e+07	1.48229e+08	7.76002e+07	2.21796e+06	4.48071e+07	4.90834e+07								4.23221e+07							5.75442e+06
378	B5BUI8	Dual specificity protein phosphatase (Fragment) OS=Homo sapiens OX=9606 GN=DUSP3 PE=2 SV=1	8	1	6	1	185	8.15	20.6	191		3.21695e+07	3.03902e+07			6.20151e+06
379	A0A5C2H086	IG c346_light_IGKV3-15_IGKJ3 (Fragment) OS=Homo sapiens OX=9606 PE=2 SV=1	35	2	14	2	109	9.41	11.8	190			3.30799e+06			6.13574e+06								1.608e+07
380	B4DUC8	S-methyl-5'-thioadenosine phosphorylase OS=Homo sapiens OX=9606 GN=MTAP PE=1 SV=1	6	1	9	1	300	7.46	33.2	188		6.55722e+06	2.07501e+07		2.03965e+06	2.48301e+06					1.47727e+07			3.98925e+06	4.73441e+06
381	P30740	Leukocyte elastase inhibitor OS=Homo sapiens OX=9606 GN=SERPINB1 PE=1 SV=1	16	5	21	4	379	6.28	42.7	187	6.92446e+07	2.42201e+07	5.88143e+07	1.64296e+07	5.5071e+07	7.91422e+07	971958	3.97377e+06	7.03037e+06	6.66858e+07	8.05807e+07		4.91662e+07	4.8314e+07	1.02162e+07	2.39931e+07	2.84169e+07	7.73594e+07		1.03393e+08
382	A6XNE2	Adipsin OS=Homo sapiens OX=9606 PE=2 SV=1	12	3	14	3	260	7.25	27.8	186	3.65842e+07	8.36213e+07	9.72778e+07	1.0951e+06	2.04498e+06	3.66014e+07		1.14521e+07		2.89428e+07	1.31255e+07		7.67195e+07	3.17437e+07	7.64437e+06		1.11394e+07	3.35258e+07		6.52761e+06	5.67054e+07
383	Q96C23	Galactose mutarotase OS=Homo sapiens OX=9606 GN=GALM PE=1 SV=1	12	3	10	3	342	6.65	37.7	186	2.82276e+07	1.13149e+07	1.32305e+08	1.0789e+07	8.38303e+07	5.13755e+07					1.09273e+07			4.50503e+07	5.34594e+06	8.41914e+06	6.91971e+06	1.45981e+07		6.21342e+06	1.754e+07
384	A0A7T0LNB2	Immunglobulin heavy chain variable region (Fragment) OS=Homo sapiens OX=9606 PE=2 SV=1	12	1	4	1	130	9.06	14.4	186					1.66297e+07		9.60255e+07	2.05199e+08	3.06945e+07	8.8379e+06	6.3582e+06	2.83757e+06	5.47575e+07	8.81165e+06	5.21686e+07		1.3996e+08				7.05145e+06
385	P24534	Elongation factor 1-beta OS=Homo sapiens OX=9606 GN=EEF1B2 PE=1 SV=3	7	1	7	1	225	4.67	24.7	183	6.66489e+06	2.33805e+07	1.04186e+07		1.43214e+07	1.93678e+07								1.64044e+07
386	Q9Y3E8	Glyoxalase domain-containing protein 4 OS=Homo sapiens OX=9606 PE=2 SV=1	3	1	8	1	504	8.7	55	182	1.45204e+07	6.28506e+06	1.81356e+08		4.82235e+07	4.55822e+07					5.52655e+07		1.4111e+07	5.71457e+07						6.20089e+07
387	Q96G03	Phosphoglucomutase-2 OS=Homo sapiens OX=9606 GN=PGM2 PE=1 SV=4	3	1	5	1	612	6.73	68.2	181									4.05564e+06	2.31773e+06	8.35791e+06		3.01283e+06	2.08745e+06						2.12281e+07	1.93495e+06
388	B4DUT8	Calponin OS=Homo sapiens OX=9606 GN=CNN2 PE=1 SV=1	5	1	9	1	330	7.3	35.9	179		2.56164e+07	3.11065e+07	1.44066e+09	4.69551e+07	3.23191e+07			1.52987e+07		2.66625e+07			6.94794e+06			117563			2.71461e+07
389	A0A7I2V3V0	Signal transducer and activator of transcription OS=Homo sapiens OX=9606 GN=STAT3 PE=1 SV=1	3	1	15	1	802	6.71	91.4	177		1.22679e+06	903920		396730	1.9691e+06	6.66544e+07	3.58523e+07		2.1322e+07	1.10475e+07			203794	1.46357e+06						1.00962e+07
390	P35754	Glutaredoxin-1 OS=Homo sapiens OX=9606 GN=GLRX PE=1 SV=2	11	2	10	2	106	8.09	11.8	175		1.20659e+08	3.26807e+08	9.79697e+06	7.70916e+07	1.6331e+08				9.11188e+07	1.93308e+08			1.5509e+08		1.78116e+06		2.20173e+07	2.77054e+07		3.74424e+06
391	O75368	SH3 domain-binding glutamic acid-rich-like protein OS=Homo sapiens OX=9606 GN=SH3BGRL PE=1 SV=1	58	4	17	4	114	5.25	12.8	175	6.19969e+06	6.16038e+06	7.57146e+08		5.45745e+07	7.10986e+07				5.01918e+07	1.61399e+08		8.79766e+07	7.50886e+06		1.19138e+07			3.50559e+06	1.90084e+08
392	B2RDY9	Adenylyl cyclase-associated protein OS=Homo sapiens OX=9606 PE=2 SV=1	13	3	15	3	475	8.22	51.6	174		2.16475e+07	3.3639e+07	2.46509e+06	2.00732e+07	7.83013e+07	4.78798e+07	3.73168e+07		37638076	5.19675e+07	2.53727e+06	1.4174e+07	2.7306e+07	1.22513e+07	2.75955e+06	2.26457e+07	3.0769e+07	4.91216e+07	9.98444e+07	1.46983e+07
393	Q9NVD7	Alpha-parvin OS=Homo sapiens OX=9606 GN=PARVA PE=1 SV=1	12	3	7	3	372	5.95	42.2	173											1.33906e+07
394	Q5T7Y6	Protein S100 OS=Homo sapiens OX=9606 GN=S100A1 PE=1 SV=1	10	1	5	1	147	4.48	15.9	172			9.5567e+06	1.43904e+07		6.62886e+06	4.38941e+07	7.07662e+07		1.44216e+07	3.90192e+07		5.5524e+07	4.82437e+06	6.11672e+06		1.89473e+07			1.34526e+08	7.95111e+07
395	A0A075B6Z2	T cell receptor alpha joining 56 (Fragment) OS=Homo sapiens OX=9606 GN=TRAJ56 PE=4 SV=1	38	1	25	1	21	10.29	2.2	172	4.19627e+08	1.45245e+07	2.75677e+07	1.93447e+07	1.08735e+08	4.57881e+07				1.66792e+07	7.91564e+06	769184		3.38616e+07	4.01281e+07					3.14677e+07
396	E9LUX2	Hemoglobin alpha-2 chain variant (Fragment) OS=Homo sapiens OX=9606 GN=HBA2 PE=3 SV=1	80	3	16	1	71	7.62	7.7	165	751344	21192.1	52156.9	129756	154790	1.5851e+06						124184	1.1434e+07	107588						2.37845e+07
397	A8K1D2	LIM and SH3 domain protein 1 OS=Homo sapiens OX=9606 PE=2 SV=1	10	2	11	2	261	7.37	29.6	165	3.43467e+07	1.04192e+08	8.24883e+07		2.4237e+07	1.61817e+07				3.86132e+07	5.20054e+07			3.69804e+07						5.03322e+08
398	A0A7I2V3W8	Aminopeptidase OS=Homo sapiens OX=9606 GN=NPEPPS PE=1 SV=1	5	4	8	4	924	5.86	104	163		4.06179e+06	1.91284e+07		5.97553e+06	1.53831e+07				2.09053e+07	8.80413e+07		1.12522e+07	1.42242e+07	1.37221e+07	1.58891e+07	2.14478e+07			2.57656e+07	4.13603e+08
399	A0A5C2GMH8	IG c377_light_IGKV4-1_IGKJ4 (Fragment) OS=Homo sapiens OX=9606 PE=2 SV=1	24	2	15	1	113	8.43	12.4	163									5.55955e+06		1.52072e+07		1.46268e+07	1.19648e+07			1.6712e+07
400	A0A5C2GIW7	IG c259_light_IGLV1-40_IGLJ1 (Fragment) OS=Homo sapiens OX=9606 PE=2 SV=1	15	1	11	1	112	7.12	11.7	162	2.48741e+08	6.89163e+06	1.83382e+08	7.43022e+06	6.01229e+07	7.24712e+07	4.14617e+08	4.42898e+08	3.29095e+08	2.09608e+08	3.1476e+08		1.22869e+08	1.2867e+08	3.20458e+08	1.42056e+08	1.40664e+08	2.10724e+08		2.81025e+08	1.09293e+09
401	A0A0U4BW16	Non-muscle myosin heavy chain 9 OS=Homo sapiens OX=9606 GN=MYH9 PE=2 SV=1	6	7	11	7	1963	5.52	226.4	161	5.25862e+06	1.9328e+07	6.85289e+06	1.152e+07	36036.4	1.14524e+07	7.83784e+06		8.51133e+06	4.29729e+06	3.79473e+06		2.46374e+06	5.93036e+06	1.60163e+07						1.25581e+08
402	A8K7F6	RNA helicase OS=Homo sapiens OX=9606 PE=2 SV=1	18	5	18	1	406	5.48	46.1	161	8.94276e+06	7.29577e+06	5.62485e+07		2.10786e+07	2.21432e+07				7.34581e+06				1.23502e+07						4.65983e+07
403	Q5EC54	Heterogeneous nuclear ribonucleoprotein K OS=Homo sapiens OX=9606 GN=HNRPK PE=2 SV=1	12	3	14	3	464	5.33	51	161		1.0715e+07	1.06524e+07		7.50959e+06	1.44742e+07				3.2613e+07			2.62578e+06	7.64638e+06							5.30139e+06
404	B0YIW2	Apolipoprotein C-III OS=Homo sapiens OX=9606 GN=APOC3 PE=1 SV=1	23	2	17	2	117	8.18	12.8	160	5.81902e+07	1.6617e+08	2.55455e+07	2.90554e+07	2.84768e+07	3.71043e+07					8.37771e+07		1.82481e+08	4.88081e+07						9.67408e+06
405	P62241	40S ribosomal protein S8 OS=Homo sapiens OX=9606 GN=RPS8 PE=1 SV=2	7	1	11	1	208	10.32	24.2	159	1.1769e+07		3.96568e+06		1.36471e+07	1.38945e+07								1.51733e+07
406	A0A5C2H0E8	IG c1550_light_IGKV3-15_IGKJ1 (Fragment) OS=Homo sapiens OX=9606 PE=2 SV=1	36	2	21	1	107	7.96	11.6	156										6.50559e+06
407	P11766	Alcohol dehydrogenase class-3 OS=Homo sapiens OX=9606 GN=ADH5 PE=1 SV=4	13	3	26	3	374	7.49	39.7	155	6.18713e+07	2.61737e+08	2.43963e+08		1.80492e+08	1.28201e+08		5.03304e+07	2.71593e+07	1.84779e+07	5.26803e+08		1.52889e+07	1.98776e+08	1.34469e+08		8.12352e+07			3.87291e+06	1.45484e+07
408	A0A5C2G6P7	IGL c84_light_IGKV1-5_IGKJ1 (Fragment) OS=Homo sapiens OX=9606 PE=2 SV=1	24	2	11	1	107	8.44	11.8	155						9.52576e+06								2.1554e+06						7.34233e+06
409	E7EMB3	Calmodulin-2 OS=Homo sapiens OX=9606 GN=CALM2 PE=1 SV=1	17	3	10	3	196	4.56	21.7	154	8.37358e+06	316273	1.76812e+08	3.54286e+06		3.97437e+07				1.76358e+08	2.94811e+08		3.08914e+07	7.08731e+06	1.07292e+08			1.18436e+08		5.06678e+07
410	P02751	Fibronectin OS=Homo sapiens OX=9606 GN=FN1 PE=1 SV=5	3	4	13	4	2477	5.5	272.2	154	6.55404e+07	2.30975e+07	4.98127e+07		1.4372e+06	4.20971e+06				458179			1.64617e+06	1.88433e+07				1.68418e+07	2.61264e+07	5.10795e+08
411	J3QL71	Secernin-2 OS=Homo sapiens OX=9606 GN=SCRN2 PE=1 SV=1	4	1	6	1	433	5.68	47.5	154									6.29547e+06	1.30525e+07					5.83806e+06	9.33137e+06	1.10605e+07			3.27246e+07
412	Q15417	Calponin-3 OS=Homo sapiens OX=9606 GN=CNN3 PE=1 SV=1	18	3	9	3	329	6.05	36.4	153		265655	3.73206e+07		8.78218e+06	1.86377e+07	1.23779e+08	6.95346e+07	6.08387e+07	3.23536e+07	5.73866e+07		2.48515e+07	2.22234e+07	1.2441e+07		3.83064e+07				1.24518e+08
413	B3KY04	cDNA FLJ46506 fis, clone THYMU3030752, highly similar to BTB/POZ domain-containing protein KCTD12 OS=Homo sapiens OX=9606 PE=2 SV=1	17	4	14	4	325	5.64	35.7	153	1.25659e+08	1.67859e+07	1.49384e+07			1.83476e+07	8.37158e+06		5.37078e+06	3.17143e+06	6.88182e+06		187267	7.50418e+07	4.18517e+06					5.53375e+06
414	Q14240	Eukaryotic initiation factor 4A-II OS=Homo sapiens OX=9606 GN=EIF4A2 PE=1 SV=2	18	5	15	1	407	5.48	46.4	151	1.04395e+07	6.24535e+06	5.53248e+07		2.67389e+07	4.71336e+06								1.28513e+07
415	A0A5C2GM64	IG c692_light_IGKV4-1_IGKJ1 (Fragment) OS=Homo sapiens OX=9606 PE=2 SV=1	42	3	14	2	113	8.46	12.6	150										3.71305e+07	1.27474e+07		2.71342e+07
416	O75882	Attractin OS=Homo sapiens OX=9606 GN=ATRN PE=1 SV=2	3	3	9	3	1429	7.31	158.4	149							3.29674e+07	3.20551e+07	1.18117e+07	2.36898e+07			1.29779e+07	8.35557e+06	1.69203e+07	2.58695e+07	3.29642e+07			7.57217e+07
417	P50453	Serpin B9 OS=Homo sapiens OX=9606 GN=SERPINB9 PE=1 SV=1	16	5	26	4	376	5.86	42.4	147	1.44055e+07	9.93665e+07	5.02069e+08	2.75804e+07	1.02656e+08	3.30391e+07	579182	2.5305e+07	1.23902e+07	1.23547e+06	2.03865e+06	4.89543e+06	1.70024e+07	2.23096e+07	1.22499e+07	1.97237e+08	2.926e+07	1.00424e+08	2.34394e+07	1.09315e+07	3.89359e+07
418	B3KXM2	Serine/threonine-protein phosphatase OS=Homo sapiens OX=9606 PE=2 SV=1	8	2	6	2	413	7.4	45.8	147																2.28642e+06				5.58508e+08
419	A0A5C2GPD5	IG c430_heavy_IGHV3-23_IGHD4-17_IGHJ2 (Fragment) OS=Homo sapiens OX=9606 PE=2 SV=1	24	2	16	2	127	6.61	13.7	146		4.30549e+07	6.31689e+07	8.61098e+06	2.87134e+07	1.34064e+08	5.09001e+07	2.00683e+07	4.74003e+07		4.88825e+07	1.69741e+06	3.92562e+07	6.33107e+07	3.56528e+07		2.70854e+07	1.14881e+07		8.93e+06	4.4859e+07
420	P00390	Glutathione reductase, mitochondrial OS=Homo sapiens OX=9606 GN=GSR PE=1 SV=2	6	2	7	2	522	8.5	56.2	145	8.01435e+06	4.70698e+06	7.02116e+06		4.54676e+07	2.07451e+07				1.30279e+07			1.90677e+06	1.2684e+07	1.35678e+07		2.2387e+07
421	A0A5C2FVF5	IGL c50_light_IGKV1-5_IGKJ4 (Fragment) OS=Homo sapiens OX=9606 PE=2 SV=1	17	1	6	1	107	8.47	11.6	145	6.0245e+06								50899.3	177030				2.05227e+06						1.01092e+08	496815
422	P61204	ADP-ribosylation factor 3 OS=Homo sapiens OX=9606 GN=ARF3 PE=1 SV=2	28	3	15	3	181	7.43	20.6	143		4.31819e+06	9.16901e+07		6.56452e+06					1.65835e+07	4.2496e+07	666203	2.00835e+07			1.48895e+07				4.17018e+07
423	P09960	Leukotriene A-4 hydrolase OS=Homo sapiens OX=9606 GN=LTA4H PE=1 SV=2	15	6	12	6	611	6.18	69.2	142	342211	3.78739e+07		8.60559e+06	4.37283e+06	1.13945e+06		1.53927e+07	1.15438e+06	14230582	3.22381e+07	436371	3.60473e+07	3.17351e+06	662625	5.99741e+07		1.31656e+08			3.11524e+07
424	P25325	3-mercaptopyruvate sulfurtransferase OS=Homo sapiens OX=9606 GN=MPST PE=1 SV=3	14	2	9	2	297	6.6	33.2	142																1.41804e+07
425	A0A7S5EXQ1	IGH c2594_heavy_IGHV3-64_IGHD6-19_IGHJ2 (Fragment) OS=Homo sapiens OX=9606 PE=2 SV=1	25	2	11	2	122	8.81	13.5	141	6.1196e+07	6.90678e+06	1.65766e+06	8.99905e+06	1.21259e+07	7.96154e+07		116580		727998	392897		1.36427e+06	3.01426e+07	210403		667456				1.14615e+07
426	J3KQ32	Obg-like ATPase 1 OS=Homo sapiens OX=9606 GN=OLA1 PE=1 SV=1	4	1	6	1	416	8.06	46.9	141									4.13415e+06	9.47641e+06	1.32913e+07			4.84487e+06		9.70226e+06	1.01236e+07			1.25548e+07
427	P0DOX3	Immunoglobulin delta heavy chain OS=Homo sapiens OX=9606 PE=1 SV=1	9	3	6	3	512	8.02	56.2	141											1.72242e+07										2.31444e+08
428	P05109	Protein S100-A8 OS=Homo sapiens OX=9606 GN=S100A8 PE=1 SV=1	12	1	28	1	93	7.03	10.8	140	5.72931e+08	1.61565e+08	2.48724e+08	1.1527e+08	4.28402e+07	6.4389e+08				8.45084e+08	1.37862e+09	1.01814e+07		2.59969e+08	2.46312e+08					8.76509e+08	7.04155e+06
429	B4DPD5	Ubiquitin thioesterase OS=Homo sapiens OX=9606 PE=2 SV=1	5	1	5	1	308	5.59	35.2	139			1.90416e+07		2.93929e+06									4.25924e+06					4.68494e+07
430	O43175	D-3-phosphoglycerate dehydrogenase OS=Homo sapiens OX=9606 GN=PHGDH PE=1 SV=4	4	2	12	2	533	6.71	56.6	138	8.29135e+06	1.05337e+07			1.20868e+07	1.81299e+07	3.4454e+07	1.82883e+07	2.78368e+07	1.21534e+07	701112		1.37365e+07	6.25219e+06	5.86928e+06	7.24784e+07	1.56622e+07	1.22566e+08		4.50995e+06	3.96283e+07
431	A0A7S5BZT5	IGH c1543_heavy_IGHV3-48_IGHD5-18_IGHJ6 (Fragment) OS=Homo sapiens OX=9606 PE=2 SV=1	27	3	25	1	127	7.12	13.9	138							1.26583e+07	1.07713e+07	1.5865e+07		1.36132e+07		7.87548e+06	4.21364e+06	3.7986e+06	1.28359e+07	9.7693e+06	1.13146e+07	1.27645e+08		9.17328e+06
432	F2RM37	Christmas factor OS=Homo sapiens OX=9606 GN=F9 p22 PE=2 SV=1	7	2	23	2	461	5.47	51.7	137	2.47853e+07	4.20658e+07	2.06604e+06	1.12269e+07	2.83203e+06	1.3021e+07	3.64462e+07		2.981e+07	2.64101e+07	9.27242e+07	3.94244e+07	3.09603e+07	8.57535e+06	7.28019e+06	1.05859e+08		2.79343e+07		8.12319e+07	4.53593e+07
433	X6R8F3	Neutrophil gelatinase-associated lipocalin OS=Homo sapiens OX=9606 GN=LCN2 PE=1 SV=1	8	1	8	1	200	8.5	22.8	136	2.90624e+06	9.24891e+06	5.89232e+06		2.00709e+06	1.00848e+07				1.76082e+07	2.74129e+07			1.91703e+06	1.45752e+07	3.83505e+07		2.43908e+07
434	P38606	V-type proton ATPase catalytic subunit A OS=Homo sapiens OX=9606 GN=ATP6V1A PE=1 SV=2	3	1	9	1	617	5.52	68.3	136		2.4262e+06	1.00347e+07		4.24679e+06	7.63384e+06	537797							6.32535e+06		1.04557e+07				1.54219e+07
435	P29508	Serpin B3 OS=Homo sapiens OX=9606 GN=SERPINB3 PE=1 SV=2	18	4	7	1	390	6.81	44.5	136			5.40897e+07
436	Q9NZN4	EH domain-containing protein 2 OS=Homo sapiens OX=9606 GN=EHD2 PE=1 SV=2	9	4	8	4	543	6.46	61.1	135	2.86378e+06	1.92268e+06	533920	569977	1.03666e+06	3.60758e+06	1.17988e+07	6.12732e+07	2.82978e+07	8.09339e+06	1.05283e+07		1.59624e+07	5.77845e+06	1.5331e+07		2.22781e+07				1.22909e+06
437	Q06323	Proteasome activator complex subunit 1 OS=Homo sapiens OX=9606 GN=PSME1 PE=1 SV=1	10	2	9	2	249	6.02	28.7	134	1.17604e+07	5.5932e+07	9.21238e+07		2.45706e+07	3.73924e+07					3.63769e+06			2.61778e+07							2.88866e+08
438	P43251	Biotinidase OS=Homo sapiens OX=9606 GN=BTD PE=1 SV=2	12	4	10	4	543	6.25	61.1	133	6.10901e+07	1.64776e+07	1.79965e+07	7.8003e+06	2.40082e+07	1.07837e+07	7.42138e+07	1.37534e+08	5.36541e+07	2.48037e+07	1.61074e+07	3.57315e+06	5.67252e+07	2.6342e+07	9.29283e+06	5.68955e+07	4.90525e+07	5.30519e+07		3.89459e+07	6.16184e+06
439	A6NIZ1	Ras-related protein Rap-1b-like protein OS=Homo sapiens OX=9606 PE=2 SV=1	7	1	5	1	184	5.48	20.9	133	2.70434e+07	1.30195e+07			1.46898e+07		8.9787e+06	6.98514e+06	1.01716e+07	1.60393e+07	4.57675e+07			3.19938e+06	2.53155e+06	1.47833e+07	7.50974e+06			1.85826e+07
440	Q9Y696	Chloride intracellular channel protein 4 OS=Homo sapiens OX=9606 GN=CLIC4 PE=1 SV=4	14	2	18	2	253	5.59	28.8	133	8.91027e+06		1.81359e+07		5.04834e+06				1.12118e+07	3.66334e+07	8.71568e+07			3.44628e+07	1.63647e+07		1.7548e+07
441	A0A7T0LN43	Immunglobulin heavy chain variable region (Fragment) OS=Homo sapiens OX=9606 PE=2 SV=1	23	2	7	2	128	5.15	13.7	132								9.25502e+06		796888	6.5699e+06		1.52307e+07		2.96133e+06		4.25205e+06
442	P12429	Annexin A3 OS=Homo sapiens OX=9606 GN=ANXA3 PE=1 SV=3	8	2	7	2	323	5.92	36.4	131	3.42732e+07	5.72246e+06	1.22043e+07					2.10937e+07		1.33805e+07	3.42364e+08		8.35268e+06	1.61004e+07	3.03882e+06
443	Q9Y3Z3	Deoxynucleoside triphosphate triphosphohydrolase SAMHD1 OS=Homo sapiens OX=9606 GN=SAMHD1 PE=1 SV=2	2	1	4	1	626	7.14	72.2	131						1.94443e+06	2.44983e+07		1.82896e+07	1.3329e+06	3.75771e+06			2.03491e+07			4.60309e+06
444	Q15124	Phosphoglucomutase-like protein 5 OS=Homo sapiens OX=9606 GN=PGM5 PE=1 SV=2	3	1	4	1	567	7.21	62.2	129										950745	3.15161e+06									2.04499e+08
445	A0A7S5C4D9	IGH c3140_heavy_IGHV3-20_IGHD2-15_IGHJ6 (Fragment) OS=Homo sapiens OX=9606 PE=2 SV=1	26	3	21	1	129	7.74	13.9	128	1.40814e+07		1.06492e+06			6.3325e+06										1.19259e+08		1.63864e+08
446	P01833	Polymeric immunoglobulin receptor OS=Homo sapiens OX=9606 GN=PIGR PE=1 SV=4	4	2	7	2	764	5.74	83.2	128				1.02747e+06	431760					8.92983e+07				282828						5.24891e+07
447	A0A7T0PWU2	Immunglobulin heavy chain variable region (Fragment) OS=Homo sapiens OX=9606 PE=2 SV=1	15	1	9	1	123	8.46	13.3	127		5.59444e+06	6.93746e+06		8.07806e+06	3.6582e+07								6.25422e+06
448	Q04760	Lactoylglutathione lyase OS=Homo sapiens OX=9606 GN=GLO1 PE=1 SV=4	16	2	8	2	184	5.31	20.8	126	5.21974e+06	8.55889e+07	1.1377e+08		2.93096e+07	7.99699e+06	3.49749e+07	2.4195e+07	1.50522e+07	3.55917e+07	9.0328e+07		8.80078e+06	1.43913e+07	2.01695e+07		2.29692e+07
449	Q01469	Fatty acid-binding protein 5 OS=Homo sapiens OX=9606 GN=FABP5 PE=1 SV=3	7	1	10	1	135	7.01	15.2	125						121733	6.97276e+07	9.8459e+07	5.20358e+07	2.96761e+08	2.18332e+08		3.43469e+07	9.24763e+07	7.41357e+07		2.68555e+07
450	Q99536	Synaptic vesicle membrane protein VAT-1 homolog OS=Homo sapiens OX=9606 GN=VAT1 PE=1 SV=2	7	2	6	2	393	6.29	41.9	124		1.88887e+06	9.65934e+06	1.83135e+07	5.74848e+06	8.69339e+06		3.52588e+06		357446	4.30022e+06	1.7404e+07	6.07311e+06	5.91432e+06						4.31674e+07	3.44325e+06
451	P15559	NAD(P)H dehydrogenase [quinone] 1 OS=Homo sapiens OX=9606 GN=NQO1 PE=1 SV=1	9	2	6	2	274	8.88	30.8	123		1.43637e+06	6.02855e+06			4.16552e+07		5.79014e+07	2.29517e+07	1.81629e+07	1.13833e+08	526264	3.8922e+07	4.4188e+06	1.4343e+08	2.39241e+07	8.22758e+07		2.99759e+06		5.16376e+07
452	P43490	Nicotinamide phosphoribosyltransferase OS=Homo sapiens OX=9606 GN=NAMPT PE=1 SV=1	10	3	4	3	491	7.15	55.5	123		3.49761e+06	4.61565e+06					9.65872e+06		3.65125e+06				7.50702e+06			8.50921e+06
453	A0A5C2FVB7	IGL c554_light_IGLV3-21_IGLJ2 (Fragment) OS=Homo sapiens OX=9606 PE=2 SV=1	32	3	4	1	108	5.34	11.5	123			5.617e+06							2.62214e+06			3.60645e+06				3.04217e+06
454	P15121	Aldo-keto reductase family 1 member B1 OS=Homo sapiens OX=9606 GN=AKR1B1 PE=1 SV=3	9	2	15	1	316	6.98	35.8	122							5.22456e+06		2.69542e+07	3.49222e+06	3.89202e+07										2.32239e+07
455	B4DP80	NAD(P)H-hydrate epimerase OS=Homo sapiens OX=9606 GN=APOA1BP PE=2 SV=1	16	3	14	3	307	8.73	33.6	121		8.28265e+07	4.55161e+07		4.40457e+06	4.62516e+06				2.81718e+07	5.01621e+07			5.73671e+06		3.76877e+06				1.66908e+07
456	Q13201	Multimerin-1 OS=Homo sapiens OX=9606 GN=MMRN1 PE=1 SV=3	2	1	6	1	1228	7.93	138	121					2.6121e+06					1.28276e+06				1.85785e+06
457	A0A5C2H0W1	IG c1710_light_IGKV3-11_IGKJ4 (Fragment) OS=Homo sapiens OX=9606 PE=2 SV=1	16	1	8	1	109	8.94	11.9	120	3.48772e+07	1.29089e+07	5.3657e+07		1.28554e+07	2.73666e+07								3.20639e+07
458	P37837	Transaldolase OS=Homo sapiens OX=9606 GN=TALDO1 PE=1 SV=2	3	1	10	1	337	6.81	37.5	119	3.63729e+07	4.64646e+07	3.67246e+07		9.92319e+07	7.77835e+07	1.82495e+07	2.78392e+07	2.1484e+07	2.20379e+08	3.36833e+07	1.86431e+07	334933	6.11676e+07	5.79502e+07	4.79135e+08	2.1607e+07	1.97838e+08	1.20774e+09	1.41241e+09	3.49199e+07
459	A0A5C2GMF6	IG c43_light_IGKV2-24_IGKJ2 (Fragment) OS=Homo sapiens OX=9606 PE=2 SV=1	12	1	3	1	112	9.57	12.3	119	4.01088e+07	3.35028e+08	2.1412e+07	2.01296e+08		2.0001e+07	8.77421e+06				947647		1.53663e+06	5.48215e+06		1.43163e+07		5.72873e+07		1.35404e+07
460	Q5T9B7	Adenylate kinase isoenzyme 1 OS=Homo sapiens OX=9606 GN=AK1 PE=1 SV=1	22	4	16	4	210	8.6	23.4	118	7.32413e+06	8.25266e+06	3.13516e+08	766454	5.61597e+06	6.32359e+07	2.79311e+07	5.51999e+07	8.48739e+07	6.77735e+07	1.83681e+08	1.38367e+06	8.09374e+07	1.94176e+07	7.73709e+07	1.73037e+07	4.77758e+07		3.1338e+07	2.9906e+07	2.95724e+08
461	P07093	Glia-derived nexin OS=Homo sapiens OX=9606 GN=SERPINE2 PE=1 SV=1	8	2	10	2	398	9.29	44	117							2.47155e+06			3.0101e+06	6.28901e+06		8.19402e+06		653134
462	A0A5C2G124	IGL c2998_light_IGKV1-12_IGKJ5 (Fragment) OS=Homo sapiens OX=9606 PE=2 SV=1	32	2	8	1	107	8.5	11.5	117			2.64736e+07			8.61529e+06
463	A0A5C2GGH2	IGL c519_light_IGKV1D-39_IGKJ4 (Fragment) OS=Homo sapiens OX=9606 PE=2 SV=1	17	1	11	1	107	7.28	11.5	116		1.39091e+07		1.44419e+07			760031		1.59467e+06					2.39915e+07	696310	9.20318e+07	1.47427e+06
464	Q9Y2S2	Lambda-crystallin homolog OS=Homo sapiens OX=9606 GN=CRYL1 PE=1 SV=3	14	3	7	3	319	6.18	35.4	116		5.42914e+06	4.75311e+07							3.07319e+07	9.66813e+07		2.15115e+07	3.71683e+06	1.64798e+07		1.17497e+08
465	Q8N474	Secreted frizzled-related protein 1 OS=Homo sapiens OX=9606 GN=SFRP1 PE=1 SV=1	4	1	8	1	314	8.85	35.4	114		2.20347e+07	1.88376e+08		7.76347e+07	1.01088e+08	1.6001e+07			1.25632e+07	5.02971e+07		1.71384e+07	2.53093e+08	1.81665e+07		2.44024e+07				2.25886e+07
466	Q07960	Rho GTPase-activating protein 1 OS=Homo sapiens OX=9606 GN=ARHGAP1 PE=1 SV=1	11	3	14	3	439	6.29	50.4	113		1.61607e+07	5.61883e+07		5.35218e+07	6.11946e+07						1.44834e+06		3.89819e+07
467	B4DUP2	UTP--glucose-1-phosphate uridylyltransferase OS=Homo sapiens OX=9606 PE=2 SV=1	9	3	5	3	517	8.13	57.8	112			1.30424e+07	4.79254e+07		6.33903e+07				2.5659e+07	4.44876e+07		7.43238e+07	7.95612e+06	2.21037e+07
468	Q06033	Inter-alpha-trypsin inhibitor heavy chain H3 OS=Homo sapiens OX=9606 GN=ITIH3 PE=1 SV=2	6	3	15	3	890	5.74	99.8	111	293964	487156	88476.1	781683	469420		2.72481e+07	2.1551e+07	3.20798e+07	1.20175e+07	1.97339e+07	143786	4.06849e+07	1.43684e+06	1.91047e+07		2.29491e+07			3.88581e+06
469	A0A5C2GH46	IG c421_heavy_IGHV3-48_IGHD1-26_IGHJ4 (Fragment) OS=Homo sapiens OX=9606 PE=2 SV=1	28	3	22	1	120	7.99	13.1	111							7.22329e+06	2.70132e+07	1.05556e+07	6737583	7.38263e+06		1.3522e+07		6.73906e+06		3.00988e+07				1.22117e+07
470	A0A5C2G6J6	IGH c212_heavy__IGHV3-9_IGHD2-15_IGHJ4 (Fragment) OS=Homo sapiens OX=9606 PE=2 SV=1	28	4	21	2	121	6.52	13.3	111		1.95895e+07
471	A0A6Q8PFU3	Platelet-activating factor acetylhydrolase IB subunit alpha OS=Homo sapiens OX=9606 GN=PAFAH1B1 PE=1 SV=1	4	1	7	1	428	7.06	48.7	110		1.75182e+07	2.08414e+07		1.51503e+07	1.32718e+07							5.54365e+06	6.85112e+06				3.42622e+07		2.86256e+07
472	A0A5C2GCR5	IGH + IGL c538_heavy_IGHV3-33_IGHD4-17_IGHJ6 (Fragment) OS=Homo sapiens OX=9606 PE=2 SV=1	23	2	4	1	122	8.41	13.6	110		2.87329e+06		2.77622e+06	1.29035e+06					469252	4.02221e+06
473	A0A5C2GTP5	IG c1229_heavy_IGHV3-21_IGHD6-19_IGHJ6 (Fragment) OS=Homo sapiens OX=9606 PE=2 SV=1	25	2	21	1	122	8.44	13.4	109							2.76633e+07	9.96641e+07	4.24555e+07	10125071	2.20514e+07		7.6908e+07		2.77936e+07	5.32052e+07	1.205e+08	1.31934e+08	2.87749e+08	1.41695e+07	5.76329e+06
474	P22792	Carboxypeptidase N subunit 2 OS=Homo sapiens OX=9606 GN=CPN2 PE=1 SV=3	6	2	6	2	545	5.99	60.5	109		2.44283e+07	1.28786e+07		5.93199e+07	1.08702e+08	6.21014e+07		1.87025e+07		2.46619e+07		2.55896e+07	3.06878e+07	1.75838e+07	244685		502467	7.97697e+06
475	A0A5C2GP39	IG c593_heavy_IGHV3-48_IGHD3-3_IGHJ4 (Fragment) OS=Homo sapiens OX=9606 PE=2 SV=1	25	2	17	1	121	6.01	13.3	109		1.40136e+07	4.09422e+07	9.85185e+06	7.82132e+07	3.50714e+07						1.88896e+07		7.05028e+07		101349
476	P36222	Chitinase-3-like protein 1 OS=Homo sapiens OX=9606 GN=CHI3L1 PE=1 SV=2	13	3	6	3	383	8.46	42.6	108	2.72123e+08	3.44557e+06	1.566e+08			1.41421e+07	1.26732e+07	2.54668e+07	9.11263e+06		3.41569e+06	959914		3.60021e+07	1.0507e+07		3.59839e+07				2.91374e+07
477	A0A0A0MR85	Glutathione transferase OS=Homo sapiens OX=9606 GN=GSTM4 PE=1 SV=1	14	2	8	2	218	5.9	25.5	108	1.47254e+07	3.11862e+07	3.31245e+07		2.53212e+07		4.88784e+07		6.57237e+06	2.28941e+07	4.2375e+07		6.68377e+07	8.25337e+06			2.14427e+07			2.16555e+08
478	Q02952	A-kinase anchor protein 12 OS=Homo sapiens OX=9606 GN=AKAP12 PE=1 SV=4	1	1	6	1	1782	4.41	191.4	108													1.13762e+06			5.80801e+06				9.17691e+06	1.09103e+07
479	P13646	Keratin, type I cytoskeletal 13 OS=Homo sapiens OX=9606 GN=KRT13 PE=1 SV=4	10	4	11	1	458	4.96	49.6	107		3.13218e+06		1.32814e+07	5.88364e+06	1.64059e+07					6.86784e+06					1.04213e+08				2.33252e+08
480	P50502	Hsc70-interacting protein OS=Homo sapiens OX=9606 GN=ST13 PE=1 SV=2	7	2	14	2	369	5.27	41.3	106	1.08087e+07	1.014e+07	5.25226e+07		3.89107e+07	6.58116e+07				4.38712e+07	3.06454e+07		5.52076e+07	2.81706e+07		5.0799e+07				5.7071e+07	1.7266e+07
481	A0A5C2GKX0	IG c947_light_IGKV1-12_IGKJ1 (Fragment) OS=Homo sapiens OX=9606 PE=2 SV=1	32	2	10	1	107	7.96	11.5	104	9.62509e+06		1.07646e+08	2.58103e+07	5.85041e+06	9.18312e+06								6.27264e+06
482	A8K3Q7	Annexin OS=Homo sapiens OX=9606 PE=2 SV=1	8	4	5	4	673	5.55	75.8	104	4.54092e+06	2.33996e+07			1.74024e+06
483	P23526	Adenosylhomocysteinase OS=Homo sapiens OX=9606 GN=AHCY PE=1 SV=4	10	3	12	3	432	6.34	47.7	103	4.04773e+06	8.96425e+07	3.13756e+07		6.9361e+07	6.75463e+07		4.28562e+06	1.06416e+07	1.50805e+07	3.47861e+07		9.20242e+06	2.42812e+07	4.20993e+07	4.54562e+06	7.82501e+07		1.12242e+08	1.08131e+08
484	B2R9S4	Macrophage-capping protein OS=Homo sapiens OX=9606 PE=2 SV=1	8	2	5	2	348	6.37	38.5	103		3.70924e+07	1.23259e+07		3.67289e+07	2.84938e+07								2.12703e+07
485	P50053	Ketohexokinase OS=Homo sapiens OX=9606 GN=KHK PE=1 SV=2	6	1	4	1	298	6.32	32.5	103											1.23362e+07				5.73944e+07		1.04537e+08
486	A0A5C2GXS3	IG c510_light_IGKV3-11_IGKJ5 (Fragment) OS=Homo sapiens OX=9606 PE=2 SV=1	17	1	8	1	107	7.97	11.7	103																4.55362e+07		7.75612e+07
487	P07741	Adenine phosphoribosyltransferase OS=Homo sapiens OX=9606 GN=APRT PE=1 SV=2	13	2	14	2	180	6.02	19.6	101							1.32161e+07	1.69013e+07	2.06147e+07	3.69596e+07	8.87433e+07		2.66407e+06	4.97651e+06	2.60922e+07	4.56702e+07	3.46645e+07		6.47178e+07	2.35306e+07	1.62034e+09
488	Q7Z4W1	L-xylulose reductase OS=Homo sapiens OX=9606 GN=DCXR PE=1 SV=2	25	3	8	3	244	8.1	25.9	101		4.25757e+07	1.27002e+07			1.5137e+07				3.20731e+07	5.50485e+07		58712.8		9.12737e+06		63820.7				1.09216e+07
489	A0A5C2GU48	IG c27_heavy_IGHV1-69_IGHD3-22_IGHJ1 (Fragment) OS=Homo sapiens OX=9606 PE=2 SV=1	19	2	9	1	129	9.03	14.3	100	35848.1		6.29616e+06	8.54856e+06	2.7506e+07	9.66451e+06		485546	3.33333e+07	2.25394e+07		1.022e+07	9.67811e+06	1.58275e+07	3.33151e+07	3.57432e+06	2.66054e+07			1.12017e+07
490	A0A024R1X8	Junction plakoglobin OS=Homo sapiens OX=9606 GN=JUP PE=3 SV=1	9	5	11	5	745	6.14	81.7	100	1.22774e+07	1.27942e+07	4.96027e+07	4.0851e+07	3.39762e+07	5.07093e+07							595420	4.1086e+06	1.19165e+06	1.75783e+06	1.3572e+06	2.63684e+07	6.37905e+07	5.05887e+06
491	J3QQX2	Rho GDP-dissociation inhibitor 1 OS=Homo sapiens OX=9606 GN=ARHGDIA PE=1 SV=1	12	2	9	2	235	7.44	25.8	100	1.13599e+07	6.15864e+07	7.92157e+07		3.7183e+07	3.08765e+06			2.31771e+07	5.75201e+07	6.77698e+07			4.91354e+06	4.93393e+07		3.85533e+07	618855	3.27477e+06
492	A0A5C2G229	IGL c2506_light_IGKV1-33_IGKJ4 (Fragment) OS=Homo sapiens OX=9606 PE=2 SV=1	15	1	6	1	107	4.94	11.8	100	4.0947e+07		2.26876e+07	7.01455e+07		7.78573e+07										217823		1.2429e+06	1.4718e+07	3.77508e+07
493	A0A5C2FXT8	IGL c1454_light_IGKV1D-39_IGKJ1 (Fragment) OS=Homo sapiens OX=9606 PE=2 SV=1	32	2	8	2	107	8.97	11.6	99		2.51121e+06	4.10236e+07		1.48018e+07	2.46997e+07	396707	491941	164846	321878	568751	2.4094e+06	3.20065e+06	2.11129e+06	181468	4.9692e+06	118503		4.30763e+07	1.55089e+08	2.26961e+08
494	Q9HD23	Magnesium transporter MRS2 homolog, mitochondrial OS=Homo sapiens OX=9606 GN=MRS2 PE=1 SV=1	4	1	21	1	443	6.87	50.3	98	6.92199e+07	1.11147e+08	6.52075e+07	6.89355e+09	4.94719e+07	1.8647e+08				1.98375e+07	2.56109e+07		1.35261e+08	3.09304e+07						2.94564e+08	9.15978e+07
495	A0A5C2G207	IGL c1507_light_IGLV3-21_IGLJ3 (Fragment) OS=Homo sapiens OX=9606 PE=2 SV=1	32	3	5	1	110	5.35	11.7	98	1.37613e+07		1.21202e+07			7.65231e+06														2.76899e+07
496	A0A1W2PP87	Guanine nucleotide-binding protein G(o) subunit alpha (Fragment) OS=Homo sapiens OX=9606 GN=GNAO1 PE=1 SV=1	11	1	10	1	76	4.81	8.6	96	4.50058e+07	1.00674e+07	2.60344e+07	2.88573e+06		9.78084e+07	1.06194e+07	2.5222e+07	1.45958e+07	1.95352e+06	1.05385e+08	3.99184e+06	6.70267e+06	3.56157e+07	4.74904e+06	8.39534e+06	3.5512e+07	3.49116e+07	1.61693e+08	1.69975e+07	1.92499e+06
497	P04278	Sex hormone-binding globulin OS=Homo sapiens OX=9606 GN=SHBG PE=1 SV=2	13	3	10	3	402	6.71	43.8	96	4.39156e+06	1.00006e+07	5.37454e+06	2.254e+07	2.82945e+07	5.03155e+06	1.22528e+07	1.18449e+07	3.25468e+07				4.79071e+06	3.07657e+07	6.1036e+06		6.36678e+06
498	P58546	Myotrophin OS=Homo sapiens OX=9606 GN=MTPN PE=1 SV=2	14	1	5	1	118	5.52	12.9	96									2.82664e+07	1.73553e+07	4.37981e+07			1.17909e+07	1.5553e+07
499	A0A5C2GDM9	IGH c71_heavy__IGHV3-7_IGHD4-23_IGHJ3 (Fragment) OS=Homo sapiens OX=9606 PE=2 SV=1	22	2	8	2	129	8.88	14.2	94	1.32549e+08	1.71431e+07	1.42832e+08	3.76451e+07	2.23275e+08	1.48139e+08			2.37887e+07		2.32735e+07	1.15632e+06	8.13917e+07	9.1578e+07	6.30421e+06		1.28703e+07
500	A0A5C2FZE7	IGL c1045_light_IGKV3-20_IGKJ1 (Fragment) OS=Homo sapiens OX=9606 PE=2 SV=1	23	2	6	1	108	6.55	11.5	93		782670		6.39839e+06		1.75545e+06	2.71696e+07	1.26629e+08	2.7561e+07	4.59051e+06	3.21044e+07		5.86071e+07	7.32471e+07	3.37611e+07	2.92721e+07	1.00128e+08	2.07044e+07			2.79468e+08
501	A0A1B0GU03	Peptidase A1 domain-containing protein OS=Homo sapiens OX=9606 PE=1 SV=1	5	2	14	2	582	7.77	62.7	93		1.58597e+07	1.1489e+07		1.06039e+07	3.50777e+06	7.2877e+06		4.02405e+06	8.43744e+06	3.57176e+07		3.90777e+06	1.07125e+07	4.3363e+06	8.4531e+06				1.92168e+07	1.0584e+06
502	Q0VDC6	Peptidylprolyl isomerase OS=Homo sapiens OX=9606 GN=FKBP1A PE=1 SV=1	10	1	5	1	145	9.17	15.7	93		1.23807e+07	5.75651e+07			3.84441e+07				5.19383e+07	6.97879e+07		3.96436e+06	1.97666e+07		1.65605e+06				9.16728e+07	1.37487e+07
503	A0A5C2G1A6	IGL c1715_light_IGKV1-27_IGKJ1 (Fragment) OS=Homo sapiens OX=9606 PE=2 SV=1	32	2	13	2	107	6.54	11.7	92	4.19051e+07	941165	6.8209e+07	1.89941e+08	8.91559e+06	2.38967e+07								7.61289e+06					5.51882e+06	1.24159e+07
504	A8K0T9	F-actin-capping protein subunit alpha OS=Homo sapiens OX=9606 PE=2 SV=1	9	2	8	2	286	5.69	32.9	91		5.90763e+07	6.58048e+06			7.35772e+07			1.81196e+07	9.65695e+07	5.64419e+07		3.62684e+06	1.32448e+07	3.81913e+07		4.83071e+07
505	B7Z351	Secreted phosphoprotein 1 variant 6 OS=Homo sapiens OX=9606 GN=SPP1 PE=2 SV=1	10	2	6	2	327	4.73	37.2	90		752436	1.77596e+07											1.20621e+07
506	B3KQF4	Metalloproteinase inhibitor 1 OS=Homo sapiens OX=9606 PE=2 SV=1	6	1	5	1	207	8.1	23.2	88	2.22138e+07	2.07155e+07	5.5504e+07	2.51183e+07	3.43465e+07			90651.4		1.11431e+08	1.34089e+08		372567	2.93587e+07	3.93379e+07						6.22632e+06
507	A0A5C2FYQ1	IGL c1296_light_IGKV2D-24_IGKJ4 (Fragment) OS=Homo sapiens OX=9606 PE=2 SV=1	14	1	4	1	112	7.96	12.2	88	2.40906e+07	6.41002e+07				416508					5.49281e+07			2.75417e+06			1.37665e+07				1.35258e+07
508	P07357	Complement component C8 alpha chain OS=Homo sapiens OX=9606 GN=C8A PE=1 SV=2	5	2	4	2	584	6.47	65.1	86	4.03138e+07				577609		1.23054e+07	2.65453e+07	1.73662e+07	60851285	2.95594e+07		6.2941e+07	184941	1.10297e+07		2.1623e+07				1.21937e+08
509	A0A5C2FU87	IGL c134_light_IGKV3-20_IGKJ1 (Fragment) OS=Homo sapiens OX=9606 PE=2 SV=1	35	2	18	1	108	7.96	11.7	86	5.24155e+08	1.49619e+08		1.58656e+07	1.25951e+08				2.04239e+08	7.9977e+06	1.36036e+08	2.18072e+06		4.68267e+06						1.95948e+06	2.21527e+07
510	B4DHQ3	Phosphoserine aminotransferase OS=Homo sapiens OX=9606 PE=2 SV=1	6	2	4	2	415	9.03	45.3	86		8.89878e+06	1.87477e+07	1.1794e+08	3.0961e+06	5.91011e+06		157006			3.02796e+07		459095	4.85996e+06		1.3012e+07	4.23489e+07
511	A8K8W7	Hormone-sensitive lipase OS=Homo sapiens OX=9606 PE=2 SV=1	1	1	4	1	1076	6.7	116.5	86								4.30308e+06	3.21267e+06						533502	6.36613e+06
512	P30711	Glutathione S-transferase theta-1 OS=Homo sapiens OX=9606 GN=GSTT1 PE=1 SV=4	17	3	4	3	240	7.49	27.3	85	1.34111e+07		1.34141e+07		5.17604e+06									1.00529e+07
513	A0A068LKQ8	Ig heavy chain variable region (Fragment) OS=Homo sapiens OX=9606 PE=2 SV=1	30	2	8	2	115	4.84	12.4	85											6.69949e+06		1.57811e+07								8.63983e+08
514	D3DPK5	SH3 domain binding glutamic acid-rich protein like 3, isoform CRA_a (Fragment) OS=Homo sapiens OX=9606 GN=SH3BGRL3 PE=3 SV=1	6	1	6	1	257	8.38	26.8	84		1.5318e+07	8.38443e+07		2.02474e+07	2.54197e+07							1.31903e+07	4.09395e+06
515	Q6EMK4	Vasorin OS=Homo sapiens OX=9606 GN=VASN PE=1 SV=1	5	2	8	2	673	7.39	71.7	84		4.04018e+07	1.73241e+07		1.04493e+07	4.93202e+07								9.0979e+06
516	B1AHL2	Fibulin-1 OS=Homo sapiens OX=9606 GN=FBLN1 PE=1 SV=1	5	2	7	2	721	5.39	78.3	84										1.8682e+06					4.96852e+06
517	Q4LE36	ATP-citrate (pro-S-)-lyase (Fragment) OS=Homo sapiens OX=9606 GN=ACLY variant protein PE=2 SV=1	1	1	3	1	1137	8.03	124.5	84							7.89496e+06			5.143e+06
518	Q59FR8	Galectin (Fragment) OS=Homo sapiens OX=9606 PE=2 SV=1	4	1	9	1	258	8.41	27.1	83	1.10724e+08	9.08463e+07	1.04601e+08		5.8742e+07	8.89362e+07	1.74878e+06		1.99801e+06		4.35078e+06	9.17773e+06	7.39957e+06	2.97639e+07	4.74673e+06		6.25219e+06				1.54387e+09
519	A0A5C2FVD8	IGL c30_light_IGKV6-21_IGKJ1 (Fragment) OS=Homo sapiens OX=9606 PE=2 SV=1	35	2	6	1	107	7.39	11.6	83	6.59857e+06	250996			966041	1.69261e+06	5.20911e+06	1.33837e+07	2.72698e+07	1.5738e+07			1.19788e+07							9.82138e+06	2.12903e+07
520	A0A5C2GT01	IG c1806_heavy_IGHV3-11_IGHD3-9_IGHJ3 (Fragment) OS=Homo sapiens OX=9606 PE=2 SV=1	27	2	11	2	124	5.06	13.5	83		1.41531e+07	1.45549e+07	8.4966e+06	2.14319e+06	6.96137e+06							2.61609e+07	1.21856e+07
521	P23381	Tryptophan--tRNA ligase, cytoplasmic OS=Homo sapiens OX=9606 GN=WARS1 PE=1 SV=2	8	2	5	2	471	6.23	53.1	83		465885								1.96105e+07	1.85805e+07		3.97734e+06		8.0571e+06						6.34072e+06
522	A0A087WYR3	Tumor protein D54 OS=Homo sapiens OX=9606 GN=TPD52L2 PE=1 SV=1	11	2	3	2	222	6.55	23.8	82		2.64315e+07	7.357e+07	2.17808e+07	5.4452e+06	1.53817e+07	4.5526e+06	1.76901e+07	2.43628e+06	5.08385e+06			438118	3.0127e+06	1.36058e+06						1.14667e+08
523	A0A5C2GF50	IG c326_heavy_IGHV3-49_IGHD3-3_IGHJ6 (Fragment) OS=Homo sapiens OX=9606 PE=2 SV=1	19	2	7	2	131	7.96	14.4	81						1.50323e+07			4.90778e+07	1.51404e+07	3.93568e+07	1.78869e+07	1.01895e+07	1.03773e+07	8.79782e+06				4.75491e+08
524	B7ZLW0	LPP protein OS=Homo sapiens OX=9606 GN=LPP PE=2 SV=1	4	2	7	2	612	7.37	65.7	81			5.87999e+06		1.3247e+06	1.77274e+06		2.10689e+07		1.26078e+07				593844			1.26926e+07			1.00456e+07
525	P31323	cAMP-dependent protein kinase type II-beta regulatory subunit OS=Homo sapiens OX=9606 GN=PRKAR2B PE=1 SV=3	8	2	6	2	418	4.92	46.3	81								3.9707e+07					2.07979e+07	1.68655e+07
526	A0A7S5EXZ8	IGH c2388_heavy_IGHV1-18_IGHD3-16_IGHJ1 (Fragment) OS=Homo sapiens OX=9606 PE=2 SV=1	15	1	1	1	116	8.46	12.8	81																	3.53042e+07
527	A0A5C2FVY0	IGL c1089_light_IGLV1-40_IGLJ3 (Fragment) OS=Homo sapiens OX=9606 PE=2 SV=1	14	1	8	1	111	7.12	11.4	78	5.87281e+06		1.58987e+06		7.53905e+06	1.59893e+06				2.24782e+07	4.16252e+07		2.70635e+07	6.75856e+06
528	A0A5C2G847	IGH c578_heavy__IGHV3-74_IGHD1-26_IGHJ4 (Fragment) OS=Homo sapiens OX=9606 PE=2 SV=1	25	2	4	1	120	8.94	13.1	77	3.24522e+07	2.32062e+07	3.28284e+07		7.75338e+07	4.58252e+07				537937	411911			1.68559e+07
529	P00742	Coagulation factor X OS=Homo sapiens OX=9606 GN=F10 PE=1 SV=2	2	1	7	1	488	5.94	54.7	76	2.13198e+07	4.2159e+06	1.33401e+07	4.71204e+07	859785	1.04364e+07	1.38152e+07	5.9671e+07	8.91007e+06		3.02992e+07	7.99034e+06	1.95002e+07	7.78242e+06		1.92545e+06	1.85601e+07		1.33969e+07		6.4175e+06
530	P25705	ATP synthase subunit alpha, mitochondrial OS=Homo sapiens OX=9606 GN=ATP5F1A PE=1 SV=1	13	5	12	5	553	9.13	59.7	76	3.25234e+08	9.45497e+07	6.52663e+07	3.94179e+07	2.17003e+08	2.10618e+08	464479	1.71336e+06	2.12158e+06	5.27389e+07	4.91924e+08		7.62759e+07	6.20136e+07							4.84982e+07
531	J3KN67	Tropomyosin alpha-3 chain OS=Homo sapiens OX=9606 GN=TPM3 PE=1 SV=1	8	2	10	1	285	4.77	33.2	76										4.97581e+06	6.92534e+06			6.07865e+06	1.78483e+06
532	A0A5C2G6N3	IGL c18_light_IGLV3-25_IGLJ2 (Fragment) OS=Homo sapiens OX=9606 PE=2 SV=1	17	1	10	1	109	5.01	11.6	75		1.25027e+07	1.48878e+07		2.18953e+07	5.1471e+06					3.41038e+06			8.65219e+06						1.14036e+07
533	Q15582	Transforming growth factor-beta-induced protein ig-h3 OS=Homo sapiens OX=9606 GN=TGFBI PE=1 SV=1	8	3	6	3	683	7.71	74.6	74		1.56138e+07			8.94468e+06	2.47919e+07	3.10335e+06					1.20493e+07									4.08992e+06
534	B4DH89	cDNA FLJ55560, highly similar to Retinal dehydrogenase 2 OS=Homo sapiens OX=9606 PE=2 SV=1	12	4	6	4	489	6.09	53.8	74		2.05937e+07			2.90096e+07	4.17905e+06								1.60557e+06
535	Q15365	Poly(rC)-binding protein 1 OS=Homo sapiens OX=9606 GN=PCBP1 PE=1 SV=2	10	2	7	2	356	7.09	37.5	72	1.16166e+07	1.64188e+07	1.01138e+07		2.14845e+07	3.73724e+07	589214			2.8171e+06				2.01919e+07		2.74516e+07	1.85276e+06			180984	3.47513e+07
536	B2R7P8	5-aminoimidazole-4-carboxamide ribonucleotide formyltransferase OS=Homo sapiens OX=9606 PE=2 SV=1	12	4	11	4	592	6.8	64.6	72	1.67484e+06	664079	745020	318122	704771	2.18924e+06						197454		1.48843e+06			7.86317e+06
537	Q09666	Neuroblast differentiation-associated protein AHNAK OS=Homo sapiens OX=9606 GN=AHNAK PE=1 SV=2	2	2	4	2	5890	6.15	628.7	72		5.3404e+06	3.79021e+06		6.37309e+06	1.06656e+07				9.67414e+06				4.05231e+06						1.0432e+07
538	B2RBL3	Thymidine phosphorylase OS=Homo sapiens OX=9606 PE=2 SV=1	7	2	5	2	482	5.53	49.9	71										4638061										1.39569e+09	3.15558e+06
539	P30085	UMP-CMP kinase OS=Homo sapiens OX=9606 GN=CMPK1 PE=1 SV=3	11	2	6	2	196	5.57	22.2	69	7.8584e+06	8.03384e+07	5.10992e+07	5.26606e+06	5.58519e+07	8.08379e+06			5.70245e+06	2.16775e+07	1.83866e+07	20805.1	1.36785e+07	5.49027e+06	2.37027e+07	2.81224e+07	3.17144e+07			4.97817e+07
540	P81605	Dermcidin OS=Homo sapiens OX=9606 GN=DCD PE=1 SV=2	10	1	7	1	110	6.54	11.3	69	2.62675e+08	2.76845e+07	1.83919e+07	5.78948e+07	3.85115e+07	6.04751e+07				4.71501e+07	4.7226e+06	4.10046e+06	2.57328e+06	4.78862e+06	1.12736e+07	7.85996e+06	1.96547e+07				321528
541	P02746	Complement C1q subcomponent subunit B OS=Homo sapiens OX=9606 GN=C1QB PE=1 SV=3	6	1	3	1	253	8.63	26.7	69	1.67432e+07	8.65032e+07	1.32041e+07									3.41461e+06		6.51314e+06		4.33191e+06		2.33396e+07	1.98098e+08	5.40358e+08
542	J3KQE5	GTP-binding nuclear protein Ran (Fragment) OS=Homo sapiens OX=9606 GN=RAN PE=1 SV=1	5	1	7	1	234	9.58	26.8	69	2.78743e+07	9.07608e+07	2.55125e+08		6.93016e+07	4.47469e+07				5.56088e+07	8.70631e+07			3.78786e+07
543	Q92688	Acidic leucine-rich nuclear phosphoprotein 32 family member B OS=Homo sapiens OX=9606 GN=ANP32B PE=1 SV=1	5	1	5	1	251	4.06	28.8	68	1.58364e+07	7.84714e+06	4.6232e+07		2.47717e+07	1.37674e+07				2.86134e+07	5.27455e+07			1.10405e+07			1.79196e+07			7.02398e+07
544	Q9NZU5	LIM and cysteine-rich domains protein 1 OS=Homo sapiens OX=9606 GN=LMCD1 PE=1 SV=1	18	4	8	4	365	7.93	40.8	67		4.33687e+06	5.77653e+07			7.73691e+06	700605	1.04083e+07			1.25229e+07		8.77422e+06	6.30123e+06			4.31771e+06			1.51514e+07	2.54536e+07
545	P01034	Cystatin-C OS=Homo sapiens OX=9606 GN=CST3 PE=1 SV=1	8	1	6	1	146	8.75	15.8	67	4.45075e+07	7.55533e+07	1.14528e+07	1.09922e+07	9.68802e+06	4.5718e+07						726468
546	P46108	Adapter molecule crk OS=Homo sapiens OX=9606 GN=CRK PE=1 SV=2	6	1	5	1	304	5.55	33.8	67	3.24986e+06										1.56699e+07			4.4748e+06	3.55702e+06		1.52853e+06		4.83882e+09
547	P09417	Dihydropteridine reductase OS=Homo sapiens OX=9606 GN=QDPR PE=1 SV=2	14	2	5	2	244	7.37	25.8	67	4.78016e+06	4.98661e+07	4.72574e+07			3.78139e+07								1.20919e+07		7.56758e+06
548	O60664	Perilipin-3 OS=Homo sapiens OX=9606 GN=PLIN3 PE=1 SV=3	4	1	2	1	434	5.44	47	66			6.31238e+06		2.82726e+06				64791.9	1.39938e+06	609788		312343	149559							1.06451e+07
549	A0A024QZT9	NAD(P)H dehydrogenase, quinone 2, isoform CRA_a OS=Homo sapiens OX=9606 GN=NQO2 PE=3 SV=1	8	1	5	1	231	6.29	25.9	66		5.61733e+06	7.06471e+07		7.25762e+06	1.37437e+07								1.54159e+07		98249.8
550	A0A5C2G0A1	IGL c2582_light_IGKV2D-28_IGKJ4 (Fragment) OS=Homo sapiens OX=9606 PE=2 SV=1	12	1	2	1	113	8.94	12.2	66	4.53812e+06	3.54634e+07	6.88879e+07										4.14717e+06	3.58181e+06
551	P05937	Calbindin OS=Homo sapiens OX=9606 GN=CALB1 PE=1 SV=2	5	1	3	1	261	4.83	30	66		6.29607e+07	3.68823e+07											2.38075e+07
552	A0A3B0J0F2	Adiponectin D OS=Homo sapiens OX=9606 GN=ADID PE=4 SV=1	8	1	1	1	275	6.09	29.8	66									4.63067e+06
553	Q9NXL6	SID1 transmembrane family member 1 OS=Homo sapiens OX=9606 GN=SIDT1 PE=2 SV=2	1	1	8	1	827	7.3	93.8	64	7.72537e+07		1.84775e+07	1.83265e+06	7.58531e+07	9.10769e+07				1.26601e+08	3.01113e+08		1.23268e+08	7.1094e+07				6.02122e+06	1.92693e+07	1.39204e+08	1.53804e+10
554	B2R6A3	Na(+)/H(+) exchange regulatory cofactor NHE-RF OS=Homo sapiens OX=9606 PE=2 SV=1	4	1	7	1	358	5.77	38.9	64		3.88392e+07	1.45054e+07		3.73585e+07	2.53189e+07				9.20212e+06	4.00347e+07	3.69136e+07		9.60019e+06	1.04693e+07		5.13513e+07
555	A0A5C2FWT5	IGL c138_light_IGKV2-30_IGKJ2 (Fragment) OS=Homo sapiens OX=9606 PE=2 SV=1	14	1	1	1	112	7.28	12.3	64									1.40998e+07	2.65043e+07	5.64627e+07			1.8831e+07	7.51021e+06		2.75093e+07				4.47304e+07
556	P56537	Eukaryotic translation initiation factor 6 OS=Homo sapiens OX=9606 GN=EIF6 PE=1 SV=1	13	2	3	2	245	4.68	26.6	63			6.07416e+06					9.0565e+06			1.53436e+07	3.71012e+06	2.94489e+07	351151						1.31615e+07
557	A0A384NL58	Heterogeneous nuclear ribonucleoproteins A2/B1 OS=Homo sapiens OX=9606 PE=2 SV=1	7	2	7	2	353	8.95	37.4	62	1.71742e+07	1.40512e+07	3.17281e+07		4.73904e+07	6.53548e+06	4.27715e+07	2.90539e+07	2.9878e+07	1.03272e+08	1.05763e+08		4.17567e+07	1.30025e+07	3.17382e+06		3.38757e+07
558	P02747	Complement C1q subcomponent subunit C OS=Homo sapiens OX=9606 GN=C1QC PE=1 SV=3	7	1	2	1	245	8.41	25.8	62														1.00511e+07	8.01181e+06
559	A0A5C2GAT2	IGL c3503_light_IGKV4-1_IGKJ2 (Fragment) OS=Homo sapiens OX=9606 PE=2 SV=1	16	1	1	1	113	6.57	12.5	61										60858892	2.84239e+07		8.51466e+06				1.01973e+07				6.64077e+07
560	A0A5C2GPH0	IG c1138_heavy_IGHV5-51_IGHD3-10_IGHJ4 (Fragment) OS=Homo sapiens OX=9606 PE=2 SV=1	25	2	19	2	122	7.96	13.4	60						8.68262e+06	842850			2.51102e+06		5.40562e+06	1.13855e+06	5.08552e+06	758341	4.06389e+06		1.45444e+07	4.87412e+08	5.35316e+07	3.2669e+06
561	A0A0A0MQT0	Retinol binding protein 1, cellular OS=Homo sapiens OX=9606 GN=RBP1 PE=1 SV=1	11	2	4	2	197	6.13	22.3	60	87045.2	4.09368e+06	1.06129e+08	1.08592e+06	21190.9	526785					1.45755e+07	38937.3
562	A0A5C2GRT4	IG c599_heavy_IGHV3-53_IGHD4-4_IGHJ4 (Fragment) OS=Homo sapiens OX=9606 PE=2 SV=1	26	2	7	1	116	5.36	12.7	60													1.71489e+06			3.52445e+07
563	A0A5C2GCK5	IGH + IGL c478_heavy_IGHV3-21_IGHD6-19_IGHJ6 (Fragment) OS=Homo sapiens OX=9606 PE=2 SV=1	14	1	2	1	134	9.44	14.7	59	8.73684e+06	1.07263e+06		1.44617e+07
564	Q96P63	Serpin B12 OS=Homo sapiens OX=9606 GN=SERPINB12 PE=1 SV=1	4	1	7	1	405	5.53	46.2	58	3.88035e+06	8.61954e+06	3.69188e+07	7.77628e+06	2.52144e+07	4.18428e+07							2.21029e+06	1.62707e+07
565	P35219	Carbonic anhydrase-related protein OS=Homo sapiens OX=9606 GN=CA8 PE=1 SV=3	4	1	2	1	290	4.86	33	58	4.62417e+06	6.54066e+07	2.17834e+07	1.55409e+08	4.24861e+06									6.83594e+07
566	P45381	Aspartoacylase OS=Homo sapiens OX=9606 GN=ASPA PE=1 SV=1	5	1	7	1	313	6.52	35.7	58											2.33661e+07				8.16619e+06		1.5205e+07
567	B4DPQ3	cDNA FLJ51034, highly similar to Vitamin K-dependent protein C OS=Homo sapiens OX=9606 PE=2 SV=1	4	1	2	1	517	7.53	57.4	58	1.96186e+07	1.1335e+07				3.61321e+06
568	P18827	Syndecan-1 OS=Homo sapiens OX=9606 GN=SDC1 PE=1 SV=3	5	1	2	1	310	4.63	32.4	57							1.10056e+06		1.38269e+06	3.77292e+06	6.8679e+06			3.05291e+06		4.09949e+07		2.90542e+07			6.30561e+06
569	Q6ZP37	cDNA FLJ26554 fis, clone LNF01773, highly similar to Galactokinase OS=Homo sapiens OX=9606 PE=2 SV=1	3	1	2	1	396	7.24	42.9	57		2.63323e+07	3.26343e+07		1.7304e+07	2.58951e+07							257063	2.33119e+07
570	Q59GM9	Alpha-1,4 glucan phosphorylase (Fragment) OS=Homo sapiens OX=9606 PE=2 SV=1	2	1	1	1	865	6.96	98.8	57														2.53759e+06						2.57633e+07
571	A0A024R1G3	Myoglobin OS=Homo sapiens OX=9606 GN=MB PE=3 SV=1	8	1	1	1	166	7.55	18.5	57							1.74262e+07
572	Q5D862	Filaggrin-2 OS=Homo sapiens OX=9606 GN=FLG2 PE=1 SV=1	2	2	6	2	2391	8.31	247.9	56	9.08653e+07	9.34301e+07	1.08473e+06	1.15498e+07	3.84997e+07	2.38193e+07							2.09119e+06	7.07422e+06
573	Q13642	Four and a half LIM domains protein 1 OS=Homo sapiens OX=9606 GN=FHL1 PE=1 SV=4	3	1	12	1	323	8.97	36.2	55	2.73522e+06	3.88551e+08	7.52528e+07	2.97396e+07	2.43042e+08	3.83783e+08	1.17554e+08	6.8191e+07	5.94618e+07	1.84316e+08	4.16896e+08		1.16307e+07	2.55101e+08	2.62422e+08		1.77401e+08	2.6674e+08
574	P13639	Elongation factor 2 OS=Homo sapiens OX=9606 GN=EEF2 PE=1 SV=4	1	1	3	1	858	6.83	95.3	55		6.3936e+07	2.26734e+07		4.23146e+06	2.94065e+07				4.85462e+07	6.21949e+07			7.01452e+06	2.27411e+07		5.41657e+07	7.24888e+07			6.12375e+06
575	A0A075B6J9	Immunoglobulin lambda variable 2-18 OS=Homo sapiens OX=9606 GN=IGLV2-18 PE=3 SV=2	25	2	7	2	118	4.82	12.4	55	2.74397e+07	3.93986e+07	3.43679e+07		4.96172e+07	1.69569e+06								1.82851e+07
576	B2R7S8	cDNA, FLJ93586, highly similar to Homo sapiens cadherin 16, KSP-cadherin (CDH16), mRNA OS=Homo sapiens OX=9606 PE=2 SV=1	5	2	3	2	829	4.96	89.9	55	8.91818e+06																			3.28927e+07
577	A0A7S5EX52	IGH c1218_heavy_IGHV3-48_IGHD2-2_IGHJ6 (Fragment) OS=Homo sapiens OX=9606 PE=2 SV=1	28	2	15	2	123	5.31	13.6	54	2.51916e+06	8.69057e+06	4.20789e+07	4.89307e+06	4.29642e+07	3.5517e+07	4.18847e+07	7.99255e+07	3.95632e+07	5.25516e+06	6.4395e+06	8.94698e+06	2.787e+07	5.5281e+07	4.76486e+07	240258	1.66902e+08	541441	5.21309e+06	5.31029e+06
578	Q14558	Phosphoribosyl pyrophosphate synthase-associated protein 1 OS=Homo sapiens OX=9606 GN=PRPSAP1 PE=1 SV=2	4	1	8	1	356	7.2	39.4	54		7.29359e+06			1.11097e+07		1.43869e+07	5.63143e+07	2.14056e+07	29648176	2.9361e+07	1.43674e+07	5.54259e+06	6.18088e+07			2.21828e+07			1.27956e+07	1.99077e+07
579	P61160	Actin-related protein 2 OS=Homo sapiens OX=9606 GN=ACTR2 PE=1 SV=1	7	2	4	2	394	6.74	44.7	54	5.81934e+06	1.41881e+07	3.45168e+07		1.32318e+07	1.03915e+07				1.77125e+07				7.12967e+06	1.01605e+07						4.67691e+07
580	Q53FP0	Pyridoxal 5'-phosphate synthase (Fragment) OS=Homo sapiens OX=9606 PE=2 SV=1	7	1	5	1	261	7.4	29.9	54	8.23513e+06	3.81161e+06	2.11674e+07	246420	1.63985e+07	7.05442e+06								7.37629e+06
581	A0A0X9USL5	MS-D2 light chain variable region (Fragment) OS=Homo sapiens OX=9606 PE=2 SV=1	17	1	6	1	107	7.96	11.4	54		1.63492e+07	1.62986e+06	2.48397e+07						3.208e+06				2.61774e+06
582	A0A5C2FWS8	IGL c365_light_IGKV1D-39_IGKJ2 (Fragment) OS=Homo sapiens OX=9606 PE=2 SV=1	17	1	1	1	107	8.47	11.8	54									9.81866e+06					110336	1.26325e+07
583	Q5XTR9	Hemoglobin delta-beta fusion protein (Fragment) OS=Homo sapiens OX=9606 GN=HBD/HBB PE=3 SV=1	62	2	7	1	34	5.62	3.9	54										1.40266e+08
584	Q9NTX5	Ethylmalonyl-CoA decarboxylase OS=Homo sapiens OX=9606 GN=ECHDC1 PE=1 SV=2	6	1	3	1	307	8.21	33.7	53																6.25869e+06
585	Q9HCB6	Spondin-1 OS=Homo sapiens OX=9606 GN=SPON1 PE=1 SV=2	1	1	4	1	807	6.11	90.9	52		4.93438e+07	5.49451e+06		2.19167e+06	1.5521e+07	21281.9			2.92934e+07	8.3343e+07		2.76879e+07	5.4404e+06	38015.7		5.05185e+07	3.39344e+07		4.55366e+06
586	P25789	Proteasome subunit alpha type-4 OS=Homo sapiens OX=9606 GN=PSMA4 PE=1 SV=1	4	1	4	1	261	7.72	29.5	52	9.57319e+06	9.98173e+06	1.49254e+07	2.41969e+06		1.52994e+07				1.53382e+07	1.79293e+07		2.09612e+07	2.43063e+07	2.99152e+06	8.42781e+06				2.77007e+07
587	B2RD36	Carboxymethylenebutenolidase homolog OS=Homo sapiens OX=9606 PE=2 SV=1	10	2	11	2	245	6.79	28	52			605547		1.01034e+06					6.7783e+06	1.61729e+07		1.92546e+07	3.19731e+06	1.46251e+07	8.23493e+07	7.35316e+07			4.52025e+07	6.37535e+07
588	Q6NVC0	ADP/ATP translocase (Fragment) OS=Homo sapiens OX=9606 GN=SLC25A5 PE=2 SV=1	8	2	6	2	323	9.82	35.3	51		1.82827e+07			2.16362e+07	2.5728e+07			5.32865e+07	1.22974e+07	2.53755e+07		8.24279e+06	2.32274e+07	1.29189e+07		1.56134e+07
589	B2R636	Ubiquitin carboxyl-terminal hydrolase OS=Homo sapiens OX=9606 PE=2 SV=1	1	1	4	1	785	5.38	88.2	50		1.1706e+07		7.84435e+06						1.03182e+06	1.41728e+06			268703		1.66912e+07		1.87914e+08	2.76651e+08	2.00241e+07	1.57019e+07
590	J3KPD9	NME1-NME2 readthrough OS=Homo sapiens OX=9606 GN=NME1-NME2 PE=1 SV=1	14	2	5	2	197	9.54	22.4	50	3.18953e+06	31084.6			342256					2.17501e+07	3.78071e+07	538378		283700	1.50929e+07					9.64715e+06
591	Q8TAA3	Proteasome subunit alpha-type 8 OS=Homo sapiens OX=9606 GN=PSMA8 PE=2 SV=3	14	2	3	2	256	8.98	28.5	50	4.80232e+06			2.6081e+07		2.16797e+07				3.97352e+07	9.92495e+07		1.15754e+08	4.60071e+06	7.32815e+06
592	B2RAH7	Prolyl endopeptidase OS=Homo sapiens OX=9606 PE=2 SV=1	2	1	1	1	710	5.86	80.7	50		3.96616e+06
593	A0A5C2GIR6	IGH + IGL c595_heavy_IGHV3-72_IGHD5-18_IGHJ4 (Fragment) OS=Homo sapiens OX=9606 PE=2 SV=1	16	1	2	1	122	7.28	13.3	49					6.84668e+06							2.69558e+06
594	A0A5C2GRW6	IG c264_light_IGLV3-21_IGLJ1 (Fragment) OS=Homo sapiens OX=9606 PE=2 SV=1	29	2	2	1	109	5.96	11.9	49						9.92993e+06												1.35598e+07
595	Q9UGM5	Fetuin-B OS=Homo sapiens OX=9606 GN=FETUB PE=1 SV=2	2	1	11	1	382	6.83	42	48	925434	1.19687e+06	6.60235e+06		7.02734e+07	1.84181e+08	2.42974e+07	1.80822e+07	6.99112e+06	5268593	1.23149e+07		1.52092e+07	2.423e+07	1.169e+07	42122.4					6.4587e+07
596	Q13867	Bleomycin hydrolase OS=Homo sapiens OX=9606 GN=BLMH PE=1 SV=1	2	1	5	1	455	6.27	52.5	47		1.91536e+07	6.9165e+07	1.99399e+07	9.18279e+07	8.83824e+07				5.10667e+07	1.59696e+08	3.56609e+06	2.89556e+07	5.82495e+07		6.9059e+06		1.58617e+07		3.29622e+07	1.39375e+08
597	A0A7S5C322	IGH c3206_heavy_IGHV1-24_IGHD3-16_IGHJ3 (Fragment) OS=Homo sapiens OX=9606 PE=2 SV=1	15	1	5	1	124	5.19	13.6	47		2.69166e+06	8.18852e+06		1.15961e+07	5.05871e+06				996892	1.73044e+07		7.30495e+06	5.29649e+06		1.18305e+07		1.31639e+07		2.05765e+07	1.96379e+09
598	P26641	Elongation factor 1-gamma OS=Homo sapiens OX=9606 GN=EEF1G PE=1 SV=3	2	1	5	1	437	6.67	50.1	47							6.6508e+06	5.33076e+06	2.94784e+06	1.79396e+07	1.30909e+07			9.54706e+06	5.83684e+06	1.25274e+07	4.32183e+06			2.1203e+07	3.28393e+06
599	A0A5C2GAW3	IGH c453_heavy__IGHV3-11_IGHD4-17_IGHJ3 (Fragment) OS=Homo sapiens OX=9606 PE=2 SV=1	25	2	7	2	121	5.21	13.3	46		1.58218e+07		1.64356e+07		7.179e+06						5.18862e+06		1.22729e+07		7.13542e+06		4.84565e+07
600	Q14117	Dihydropyrimidinase OS=Homo sapiens OX=9606 GN=DPYS PE=1 SV=1	3	1	1	1	519	7.27	56.6	46	1.19118e+07	9.28541e+06	1.72235e+06	9.2139e+06		9.67693e+06							7.69651e+06	7.07133e+06
601	P31153	S-adenosylmethionine synthase isoform type-2 OS=Homo sapiens OX=9606 GN=MAT2A PE=1 SV=1	4	1	1	1	395	6.48	43.6	46	1.62393e+07	1.8133e+07	2.43619e+07		1.95313e+07	3.43476e+07								2.02509e+07
602	A0A7S5C3C5	IGH c3087_heavy_IGHV3-43_IGHD2-15_IGHJ6 (Fragment) OS=Homo sapiens OX=9606 PE=2 SV=1	13	1	1	1	122	8.47	13.3	46															2.33822e+07
603	A0A5C2GNA6	IG c658_heavy_IGHV3-53_IGHD5-24_IGHJ4 (Fragment) OS=Homo sapiens OX=9606 PE=2 SV=1	16	1	4	1	119	8.48	13.2	45	1.38774e+07		1.65914e+07	6.80832e+06		2.24051e+07				1.08707e+06	1.09139e+06			1.26029e+07
604	G8JLB6	Heterogeneous nuclear ribonucleoprotein H OS=Homo sapiens OX=9606 GN=HNRNPH1 PE=1 SV=1	7	2	3	2	472	6.8	51.2	45									3.28542e+06	3.37486e+07			9.276e+06				1.98677e+07				1.21373e+08
605	P12111	Collagen alpha-3(VI) chain OS=Homo sapiens OX=9606 GN=COL6A3 PE=1 SV=5	1	1	1	1	3177	6.68	343.5	45										4.54725e+06
606	Q14103	Heterogeneous nuclear ribonucleoprotein D0 OS=Homo sapiens OX=9606 GN=HNRNPD PE=1 SV=1	4	1	2	1	355	7.81	38.4	44	4.7674e+06	2.41191e+07	1.14004e+07		1.28454e+07					2.98869e+07	2.58244e+07					2.83918e+07				1.01806e+07
607	A0A5C2GGE9	IG c444_heavy_IGHV3-11_IGHD3-16_IGHJ5 (Fragment) OS=Homo sapiens OX=9606 PE=2 SV=1	12	1	1	1	121	8.94	13.4	44				3.40248e+06																1.48638e+07
608	A0A7S5C3S5	IGH c2569_heavy_IGHV3-11_IGHD3-22_IGHJ3 (Fragment) OS=Homo sapiens OX=9606 PE=2 SV=1	24	2	5	2	127	7.28	14.1	43			9.92748e+06		7.95274e+06	3.40075e+07					3.19046e+07	5.40606e+06	3.03761e+07	1.83045e+07	1.48668e+07						1.44376e+07
609	P46952	3-hydroxyanthranilate 3,4-dioxygenase OS=Homo sapiens OX=9606 GN=HAAO PE=1 SV=2	8	2	2	2	286	5.88	32.5	43	4.54338e+06	5.80504e+07	3.17124e+07		1.00675e+07	8.59095e+06								1.3098e+07						9.89288e+08
610	A0A024R539	Uncharacterized protein OS=Homo sapiens OX=9606 GN=LOC51035 PE=4 SV=1	4	1	1	1	312	5.35	35.1	43		3.87917e+06	4.64722e+07		5.85595e+06	7.10905e+06							3.91583e+07	3.46659e+06
611	H0Y987	Phosphoacetylglucosamine mutase OS=Homo sapiens OX=9606 GN=PGM3 PE=1 SV=2	3	1	1	1	566	6.83	62.7	43	4.30881e+06	3.1597e+06	3.95855e+06		6.7067e+06	1.72431e+07								4.31526e+06
612	B2R825	Alpha-1,4 glucan phosphorylase OS=Homo sapiens OX=9606 PE=2 SV=1	4	2	2	2	847	7.3	97	43										4289093	1.22039e+07				8.71108e+06
613	P16070	CD44 antigen OS=Homo sapiens OX=9606 GN=CD44 PE=1 SV=3	2	1	2	1	742	5.33	81.5	43										1.04194e+07					8.92857e+06
614	A8K1K1	cDNA FLJ76342, highly similar to Homo sapiens carnosine dipeptidase 1 (metallopeptidase M20 family)(CNDP1), mRNA OS=Homo sapiens OX=9606 PE=2 SV=1	10	3	6	3	507	5.36	56.7	42	6.99105e+06	1.58784e+07	4.10842e+06	1.39879e+07	4.69571e+06	4.54898e+07						3.83951e+06	1.5565e+07	1.31357e+07
615	Q5R3I4	Tetratricopeptide repeat protein 38 OS=Homo sapiens OX=9606 GN=TTC38 PE=1 SV=1	2	1	1	1	469	5.99	52.8	42															2.75213e+06		1.23621e+07
616	A0A5C2GQR9	IG c1243_heavy_IGHV1-2_IGHD1-26_IGHJ4 (Fragment) OS=Homo sapiens OX=9606 PE=2 SV=1	24	2	4	2	120	9.03	13.4	42																5.34755e+07
617	A0A2R8YDT1	Glutamine synthetase OS=Homo sapiens OX=9606 GN=GLUL PE=1 SV=1	4	2	3	2	507	8.37	57.1	42															1.26665e+07
618	B4DNC2	cDNA FLJ51906, highly similar to Heat-shock protein beta-6 OS=Homo sapiens OX=9606 PE=2 SV=1	13	1	4	1	196	6.52	21.1	41	1.07779e+06	1.04564e+06		3.79955e+06	2.79477e+06	346737	3.50848e+06	2.60086e+07	1.15132e+07	1.59536e+07	3.16778e+07	3.09904e+06	2.57592e+07	1.78622e+06	1.88324e+06	1.38953e+07	3.32838e+07				2.7132e+08
619	A0A5C2FXE2	IGL c265_light_IGLV2-14_IGLJ2 (Fragment) OS=Homo sapiens OX=9606 PE=2 SV=1	14	1	9	1	112	5.87	11.7	41	3.06333e+07	5.27733e+06	8.08367e+07	9.31556e+06	1.18167e+07	6.32355e+06				3.84541e+07	1.69709e+07	2.44403e+06	7.27887e+06	3.85687e+07	1.44341e+07	7.79269e+08				3.30701e+08	6.89595e+07
620	B2RDF4	cDNA, FLJ96586, highly similar to Homo sapiens betaine-homocysteine methyltransferase 2 (BHMT2), mRNA OS=Homo sapiens OX=9606 PE=2 SV=1	4	1	2	1	363	5.87	40.3	41						3.4241e+07								2.44156e+07	1.03039e+07		4.16674e+07
621	B5BUB5	Autoantigen La (Fragment) OS=Homo sapiens OX=9606 GN=SSB PE=2 SV=1	3	1	1	1	408	7.12	46.8	41											8.79331e+06		2.196e+07	1.23261e+07	4.14505e+06
622	Q15323	Keratin, type I cuticular Ha1 OS=Homo sapiens OX=9606 GN=KRT31 PE=1 SV=3	5	2	2	1	416	4.88	47.2	41													3.86047e+07	138443
623	P61106	Ras-related protein Rab-14 OS=Homo sapiens OX=9606 GN=RAB14 PE=1 SV=4	19	2	3	1	215	6.21	23.9	40			6.92102e+06													3.11009e+07		1.1651e+08
624	Q8N7F7	Ubiquitin-like protein 4B OS=Homo sapiens OX=9606 GN=UBL4B PE=1 SV=1	4	1	3	1	174	5.95	19.9	39		4.82925e+07	2.38673e+07	1.39327e+07	4.45144e+06					122868	168948			6.52551e+06				7.02923e+06			22677.3
625	P61158	Actin-related protein 3 OS=Homo sapiens OX=9606 GN=ACTR3 PE=1 SV=3	3	1	3	1	418	5.88	47.3	39							2.62358e+06		3.29643e+06	4.12582e+06	5.29752e+06					850901			4.14044e+07	8.74074e+06	3.34515e+06
626	P02749	Beta-2-glycoprotein 1 OS=Homo sapiens OX=9606 GN=APOH PE=1 SV=3	6	1	1	1	345	7.97	38.3	39		1.17788e+07				1.77295e+06				264417									9.62846e+07		71147.6
627	A0A1W2PP21	Glial fibrillary acidic protein (Fragment) OS=Homo sapiens OX=9606 GN=GFAP PE=1 SV=1	15	1	1	1	46	6.52	5.1	39	5.32632e+07	1.47887e+07												1.20498e+07
628	P10809	60 kDa heat shock protein, mitochondrial OS=Homo sapiens OX=9606 GN=HSPD1 PE=1 SV=2	7	2	2	2	573	5.87	61	39	1.85657e+08												31821.9
629	A0A5C2GB34	IGH c445_heavy__IGHV3-11_IGHD6-13_IGHJ4 (Fragment) OS=Homo sapiens OX=9606 PE=2 SV=1	16	1	1	1	119	7.94	13.1	39		1.33601e+07		3.41458e+07
630	A0A0A0MRJ6	Protein-L-isoaspartate O-methyltransferase OS=Homo sapiens OX=9606 GN=PCMT1 PE=1 SV=1	7	1	3	1	285	7.52	30.3	39			9.71804e+06
631	A8K4W8	cDNA FLJ77917, highly similar to Homo sapiens ubiquitin-conjugating enzyme E2L 3 (UBE2L3), transcript variant 1, mRNA OS=Homo sapiens OX=9606 PE=2 SV=1	24	2	9	2	154	8.75	17.8	38	6.70702e+07		5.78354e+06	8.53751e+07	1.99358e+08	4.72324e+08	117376			2.27575e+07	2.82467e+06			9.11022e+07	2.96551e+06	2.07372e+07	165551			1.92051e+07	2.32723e+07
632	A4D2P0	Ras-related C3 botulinum toxin substrate 1 (Rho family, small GTP binding protein Rac1) OS=Homo sapiens OX=9606 GN=RAC1 PE=2 SV=1	7	1	4	1	211	8.63	23.5	38		7.68678e+07	8.33266e+07		3.79148e+07	8.64319e+07		101361		2.08909e+07	9.23755e+07		131027	6.19717e+07	42932.4	2.46629e+07			1.53946e+08	1.26208e+08
633	V9H1C1	Macrophage-capping protein (Fragment) OS=Homo sapiens OX=9606 PE=3 SV=1	19	1	5	1	69	5.78	8	38	2.73646e+07	1.21204e+07	7.79243e+06	2.05342e+06	4.19469e+07	2.23671e+07						6.80647e+06		2.07289e+07	3.78832e+07
634	A0A1W2PSF4	Gamma-aminobutyric acid receptor subunit gamma-2 OS=Homo sapiens OX=9606 GN=GABRG2 PE=1 SV=1	8	1	23	1	380	9.06	44.5	38		4.20141e+07		1.58207e+08						268452864	2.64778e+08	1.45978e+08	1.33943e+08								1.04047e+08
635	B2RCH4	cDNA, FLJ96073, highly similar to Homo sapiens contactin associated protein-like 2 (CNTNAP2), mRNA OS=Homo sapiens OX=9606 PE=2 SV=1	1	1	3	1	1331	6.58	148	38		9.59515e+07	2.45346e+08	4.61531e+08	4.54891e+08	5.02447e+08						7.20593e+06		2.39753e+08
636	Q6FIE5	14 kDa phosphohistidine phosphatase OS=Homo sapiens OX=9606 GN=PHP14 PE=2 SV=1	17	1	8	1	125	6.07	13.8	38	3.06951e+06	2.28327e+06	2.45144e+07		9.62905e+06	2.39816e+07				7.43022e+06				7.56901e+06
637	B2RAZ4	cDNA, FLJ95208, highly similar to Homo sapiens PYD and CARD domain containing (PYCARD), transcript variant 1, mRNA OS=Homo sapiens OX=9606 PE=2 SV=1	4	1	4	1	195	5.64	21.6	37	2.87691e+07	6.59717e+06	4.18779e+07	1.93405e+07	3.9063e+07	5.84311e+07				3.07719e+07	4.879e+07		6.66661e+07	2.70019e+07		8.32363e+06		3.67042e+07	7.24012e+07	6.85624e+06
638	B2R7D2	2,3-bisphosphoglycerate 3-phosphatase OS=Homo sapiens OX=9606 PE=2 SV=1	5	2	3	2	487	7.97	55.1	37		2.71634e+06		1.90925e+08								2.18519e+06
639	Q15847	Adipogenesis regulatory factor OS=Homo sapiens OX=9606 GN=ADIRF PE=1 SV=1	41	1	3	1	76	5.31	7.9	37										1.54337e+07											1.87265e+07
640	A8K3H8	cDNA FLJ77680, highly similar to Homo sapiens protein phosphatase 2 (formerly 2A), regulatory subunit A (PR 65), alpha isoform (PPP2R1A), mRNA OS=Homo sapiens OX=9606 PE=2 SV=1	6	2	4	2	589	5.11	65.3	37										11006272
641	Q08830	Fibrinogen-like protein 1 OS=Homo sapiens OX=9606 GN=FGL1 PE=1 SV=3	7	2	2	2	312	5.87	36.4	36									1.74558e+07				3.94246e+07	1.34802e+08	2.16669e+07						5.37005e+07
642	P31025	Lipocalin-1 OS=Homo sapiens OX=9606 GN=LCN1 PE=1 SV=1	6	1	4	1	176	5.58	19.2	35	4.13226e+07	6.77603e+07	3.76108e+07	3.12252e+08	4.88488e+07	9.19785e+07		161067	32809.8	266271				2.79442e+07		1.75394e+07		8.27612e+07	1.1637e+08	7.48119e+07
643	P62820	Ras-related protein Rab-1A OS=Homo sapiens OX=9606 GN=RAB1A PE=1 SV=3	22	3	7	2	205	6.21	22.7	35		6.44864e+06	2.44094e+07			2.04869e+07	1.0724e+07		8.25311e+06	1.95442e+07	2.81879e+07		1.57032e+07	1.02009e+07	1.11144e+07	2.63072e+07	2.15897e+07	1.49196e+07		8.75073e+07
644	F8VV71	Ubiquitin-conjugating enzyme E2 N OS=Homo sapiens OX=9606 GN=UBE2N PE=1 SV=1	10	1	5	1	152	8.46	17.7	35		4.15791e+06	6.52658e+07		1.70913e+07	2.91515e+07	1.59278e+07		4.11534e+07	3.88055e+07	7.51623e+07		2.29563e+07	1.0441e+07	6.45616e+06		1.25089e+07				3.00858e+08
645	P09429	High mobility group protein B1 OS=Homo sapiens OX=9606 GN=HMGB1 PE=1 SV=3	8	1	1	1	215	5.74	24.9	35	2.96535e+06	9.91096e+06	2.23024e+06		6.69706e+06	2.07564e+06				4.78734e+06	4.90843e+06			2.5702e+06						3.38083e+07
646	P09651	Heterogeneous nuclear ribonucleoprotein A1 OS=Homo sapiens OX=9606 GN=HNRNPA1 PE=1 SV=5	4	1	3	1	372	9.13	38.7	35	2.67698e+07	1.40193e+07	2.4797e+07	1.06885e+07	1.22681e+07	1.44878e+07				1.11085e+07				4.97265e+06
647	A0A5C2GAS8	IGH + IGL c366_heavy_IGHV3-74_IGHD2-21_IGHJ4 (Fragment) OS=Homo sapiens OX=9606 PE=2 SV=1	15	1	2	1	126	7.12	13.7	35							2.05307e+06	2.55368e+07	2.6964e+06					6.30215e+06			6.10925e+06	4.59465e+07		1.01854e+07
648	P23141	Liver carboxylesterase 1 OS=Homo sapiens OX=9606 GN=CES1 PE=1 SV=2	3	1	1	1	567	6.6	62.5	35															5.03369e+06
649	A0A5C2G2B7	IGL c3428_light_IGLV3-25_IGLJ2 (Fragment) OS=Homo sapiens OX=9606 PE=2 SV=1	18	1	1	1	108	4.78	11.6	35															9.21892e+06
650	P01704	Immunoglobulin lambda variable 2-14 OS=Homo sapiens OX=9606 GN=IGLV2-14 PE=1 SV=2	13	1	16	1	120	6.49	12.6	34	3.98389e+06	1.31439e+06	1.61723e+08		4.90959e+07	1.65662e+07				5.9492e+07	1.61047e+07			5.24529e+07	1.65506e+07
651	A8K335	Folate gamma-glutamyl hydrolase OS=Homo sapiens OX=9606 PE=2 SV=1	4	1	1	1	318	7.42	36	34	2.29505e+07		2.91632e+07		2.13448e+07	2.19063e+07								1.42661e+07
652	A0A5C2GE97	IGH c331_heavy__IGHV3-74_IGHD3-9_IGHJ4 (Fragment) OS=Homo sapiens OX=9606 PE=2 SV=1	9	1	5	1	125	5	14	34			2.29485e+07	1.41228e+07		1.18027e+07								4.89819e+07
653	A0A5C2GH70	IG c941_heavy_IGHV3-7_IGHD3-3_IGHJ6 (Fragment) OS=Homo sapiens OX=9606 PE=2 SV=1	7	1	3	1	132	6.6	14.8	34		6.74393e+06				1.04862e+07						3.39674e+06
654	O95373	Importin-7 OS=Homo sapiens OX=9606 GN=IPO7 PE=1 SV=1	1	1	10	1	1038	4.82	119.4	33	2.01066e+08	2.42032e+08	5.48496e+07	3.80049e+07	8.35551e+07	2.70648e+08		125497		3.44975e+06	2.25449e+08		8.20522e+06	5.42982e+07	114333			8.9122e+06	4.08596e+07
655	Q9UHY7	Enolase-phosphatase E1 OS=Homo sapiens OX=9606 GN=ENOPH1 PE=1 SV=1	5	1	6	1	261	4.78	28.9	33		3.41475e+07	3.22087e+07		1.1503e+07	4.73209e+06		8.91022e+06	1.3757e+06		276649			1.00176e+07			8.94097e+06			1.61196e+07	7.37746e+07
656	B7Z6Z4	Myosin light polypeptide 6 OS=Homo sapiens OX=9606 GN=MYL6 PE=1 SV=1	10	2	2	2	238	5.08	26.7	33							2.08961e+07			8.05665e+07	4.78529e+06		3.95222e+07		1.09914e+07
657	A0A5C2GGS7	IG c1273_light_IGKV1D-39_IGKJ1 (Fragment) OS=Homo sapiens OX=9606 PE=2 SV=1	15	1	1	1	107	8.88	11.7	33						3.70134e+07										135966		940869	3.21831e+06
658	Q05682	Caldesmon OS=Homo sapiens OX=9606 GN=CALD1 PE=1 SV=3	2	1	1	1	793	5.66	93.2	33		3.29069e+08	1.03662e+07	6.6025e+07
659	A0A6Q8PH84	Ras-related protein Rab-7a OS=Homo sapiens OX=9606 GN=RAB7A PE=1 SV=1	12	2	6	2	217	8.31	24.6	31			3.39091e+07	4.08172e+06	2.11685e+06	4.01374e+07	2.09773e+07	2.31256e+07		1.46605e+07	3.22794e+07		1.72872e+07	1.05743e+07			9.79364e+07			2.28433e+07	1.51392e+07
660	Q16775	Hydroxyacylglutathione hydrolase, mitochondrial OS=Homo sapiens OX=9606 GN=HAGH PE=1 SV=2	3	1	2	1	308	8.12	33.8	31	3.576e+06	4.48129e+07	5.06045e+07		2.40965e+07	2.09448e+07			9.97551e+06	2.30397e+07	2.51246e+07			3.71459e+06	1.30843e+07		2.95303e+07				496622
661	A0A5C2GRH3	IG c1314_heavy_IGHV3-53_IGHD3-10_IGHJ6 (Fragment) OS=Homo sapiens OX=9606 PE=2 SV=1	16	1	2	1	122	7.94	13.6	31	8.17351e+07	1.73798e+07	9.4879e+07	2.07783e+07	1.00075e+08	1.53539e+08								2.85885e+07		1.44033e+07		3.93819e+07	1.44521e+08	5.91677e+07
662	A0A1U9X8X6	Corneodesmosin OS=Homo sapiens OX=9606 PE=4 SV=1	3	1	2	1	529	8.35	51.5	31		7.07263e+06	4.1153e+07	4.87095e+07	2.9584e+07	3.2425e+07				3.11699e+07	5.76838e+07			1.76959e+07		6.76759e+06		9.72341e+06	6.04916e+07
663	P30101	Protein disulfide-isomerase A3 OS=Homo sapiens OX=9606 GN=PDIA3 PE=1 SV=4	2	1	2	1	505	6.35	56.7	31		3.41945e+06		4.28585e+07		1.15302e+06							2.0358e+06	2.53034e+06
664	A0A5C2G1G6	IGL c2824_light_IGLV2-14_IGLJ2 (Fragment) OS=Homo sapiens OX=9606 PE=2 SV=1	14	1	6	1	111	7.11	11.5	30	5.05867e+07	4.02839e+07	3.52278e+06	9.67135e+06	6.60253e+06	2.21806e+07	5.28013e+07	1.70771e+08	4.14345e+07	1.77667e+07	1.49918e+07	3.43639e+06	6.86614e+07	9.22902e+06	3.53715e+07	1.06969e+07	1.50421e+08			4.92423e+07	6.06953e+06
665	Q59FJ0	Proteasome subunit beta (Fragment) OS=Homo sapiens OX=9606 PE=2 SV=1	6	1	1	1	249	9.33	27.8	30	1.31306e+07	8.7863e+06	8.44875e+06		5.65422e+06					271432	3.26551e+06		2.33718e+06	1.40528e+06		3.65416e+06		2.20702e+07		2.3071e+08	5.89362e+06
666	B2R960	cDNA, FLJ94230, highly similar to Homo sapiens thioredoxin-like 1 (TXNL1), mRNA OS=Homo sapiens OX=9606 PE=2 SV=1	8	1	5	1	289	4.96	32.2	30	4.93207e+07	1.32111e+07	2.15812e+07		1.00922e+07	1.59263e+07								1.31684e+07				1.36804e+07
667	P11171	Protein 4.1 OS=Homo sapiens OX=9606 GN=EPB41 PE=1 SV=4	2	1	4	1	864	5.58	97	30	3.97059e+06		5.43518e+06	2.88476e+06	1.11244e+07	9.42424e+06								1.00291e+07
668	A0A7S5C008	IGH c1044_heavy_IGHV4-59B_IGHD3-22_IGHJ6 (Fragment) OS=Homo sapiens OX=9606 PE=2 SV=1	10	1	1	1	132	8.79	14.3	30					1.875e+07	2.98784e+06								8.4308e+06
669	P51911	Calponin-1 OS=Homo sapiens OX=9606 GN=CNN1 PE=1 SV=2	10	2	3	2	297	9.07	33.2	30										1.63278e+07	6.15957e+07
670	P20472	Parvalbumin alpha OS=Homo sapiens OX=9606 GN=PVALB PE=1 SV=2	13	1	1	1	110	5.19	12.1	30																1.6135e+07				2.09717e+07
671	E5RHG6	Tubulin-specific chaperone A OS=Homo sapiens OX=9606 GN=TBCA PE=1 SV=2	8	1	1	1	131	5.16	15.1	29		6.47825e+06	1.38136e+07	2.96792e+07		3.6205e+06						1.13187e+06	213614		135081	6.84792e+06	155051			4.5597e+06
672	A0A0R7FJH5	Coagulation factor XII OS=Homo sapiens OX=9606 GN=F12 PE=4 SV=1	3	1	2	1	615	7.8	67.8	29	4.17117e+06						1.66687e+07	3.5191e+07	1.91398e+07	2.69186e+08	1.58667e+08		5.18778e+08		8.76857e+06
673	A0A804HKQ4	Solute carrier family 13 (Sodium/sulfate symporters), member 4, isoform CRA_a OS=Homo sapiens OX=9606 GN=SLC13A4 PE=4 SV=1	1	1	3	1	627	7.58	69.5	29	7.33712e+07		1.87623e+06							4.54864e+07	7.67784e+07		5.66208e+08	2.03331e+07	5.31256e+06						1.25058e+07
674	Q9NQR4	Omega-amidase NIT2 OS=Homo sapiens OX=9606 GN=NIT2 PE=1 SV=1	4	1	2	1	276	7.21	30.6	29		4.10492e+07	1.6302e+07										416577	6.15592e+06					3.70843e+07
675	A0A5C2GKG7	IGH + IGL c527_light_IGKV1D-39_IGKJ1 (Fragment) OS=Homo sapiens OX=9606 PE=2 SV=1	17	1	1	1	107	9.5	11.5	29	1.53807e+08		1.48603e+06	2.29303e+06		2.86392e+06								695178
676	E7EVA0	Microtubule-associated protein OS=Homo sapiens OX=9606 GN=MAP4 PE=1 SV=1	1	1	4	1	2297	6.23	245.3	28	3.23024e+07	7.27935e+06	2.8368e+07	9.55696e+06	1.60825e+07	2.14815e+07		111456	1.59404e+06	4.66794e+06	2.65909e+06		306319	4.83456e+06	533712	5.94258e+09	3.25249e+06	6.25654e+09	1.44673e+10	1.01026e+10	7.76166e+06
677	Q9NT68	Teneurin-2 OS=Homo sapiens OX=9606 GN=TENM2 PE=1 SV=3	0	1	2	1	2774	6.68	307.6	28							4.97157e+06		1.22032e+07	2.41724e+07	9.91457e+07			3.18531e+08	4.74892e+06		2.24073e+07				2.64321e+07
678	A0A5C2FZ03	IGL c497_light_IGKV1D-17_IGKJ1 (Fragment) OS=Homo sapiens OX=9606 PE=2 SV=1	14	1	2	1	107	9.2	11.7	28	1.55197e+07	3.93999e+06		2.24265e+07	4.29136e+06	1.86064e+07														1.12418e+07	988618
679	P19623	Spermidine synthase OS=Homo sapiens OX=9606 GN=SRM PE=1 SV=1	4	1	1	1	302	5.49	33.8	28		3.20056e+06	2.13469e+07	1.58364e+07	7.91804e+06	1.75748e+07								8.70174e+06						8.03995e+07
680	K7ERQ8	PCAF_N domain-containing protein (Fragment) OS=Homo sapiens OX=9606 PE=4 SV=1	4	1	1	1	282	7.42	31.4	28		6.82626e+06	6.23871e+06	3.53405e+06		5.19214e+06						3.37935e+06	2.61841e+06
681	A0A7S5C0T8	IGH c1220_heavy_IGHV3-7_IGHD3-3_IGHJ4 (Fragment) OS=Homo sapiens OX=9606 PE=2 SV=1	8	1	1	1	121	9.13	13.3	28		2.44971e+06	2.3029e+06		4.92805e+06	6.87365e+06								4.56831e+07
682	A0A5C2G9R6	IGH + IGL c6_heavy_IGHV3-23_IGHD3-16_IGHJ6 (Fragment) OS=Homo sapiens OX=9606 PE=2 SV=1	10	1	2	1	124	7.28	13.7	28		1.99275e+06		3.5181e+07		1.20272e+08								1.48314e+07
683	Q08380	Galectin-3-binding protein OS=Homo sapiens OX=9606 GN=LGALS3BP PE=1 SV=1	2	1	1	1	585	5.27	65.3	28																				2.1174e+07
684	Q15942	Zyxin OS=Homo sapiens OX=9606 GN=ZYX PE=1 SV=1	8	2	3	2	572	6.67	61.2	27	2.77495e+06	617710	1.32439e+07		519151	3.4778e+06		1.49466e+07		2.27243e+07				4.92579e+06	3.96043e+06		2.91931e+07
685	Q5IWS5	Intelectin 1 OS=Homo sapiens OX=9606 GN=ITLN1 PE=2 SV=1	3	1	1	1	313	5.82	35	27		1.04883e+08	1.01207e+07	1.90486e+08		4.76041e+06								5.29224e+06		99901.9
686	C9JF17	Apolipoprotein D (Fragment) OS=Homo sapiens OX=9606 GN=APOD PE=1 SV=1	11	2	11	2	215	5.6	24.1	26	3.42746e+07	1.41883e+07	3.04744e+07	9.82406e+07	2.64226e+07	1.4033e+07		2.09388e+06	2.74746e+06				4.18755e+06	1.15244e+08	1.04368e+06
687	B4DFE9	cDNA FLJ59619, highly similar to Epoxide hydrolase 2 OS=Homo sapiens OX=9606 PE=2 SV=1	3	1	3	1	572	6.54	64.7	26		4.57184e+06				9.73329e+06						926249
688	P28066	Proteasome subunit alpha type-5 OS=Homo sapiens OX=9606 GN=PSMA5 PE=1 SV=3	8	1	2	1	241	4.79	26.4	25	1.53483e+07	2.7002e+06		5.37378e+06	1.63732e+07	9.65849e+06								1.20574e+07				3.43909e+07
689	A2A274	Aconitate hydratase, mitochondrial OS=Homo sapiens OX=9606 GN=ACO2 PE=1 SV=1	2	1	1	1	805	7.37	87.8	25	8.19871e+07	3.73798e+07	3.28496e+06	2.69765e+07								2.85676e+07		1.24242e+07
690	Q6QBN8	V-type proton ATPase subunit a (Fragment) OS=Homo sapiens OX=9606 GN=TCIRG1 PE=2 SV=1	8	1	2	1	125	8.02	14.3	25		4.55854e+08	7.67473e+07	5.62808e+07	1.99748e+08	4.60754e+08								2.83053e+07
691	B4E1U9	Cell division control protein 42 homolog OS=Homo sapiens OX=9606 PE=2 SV=1	7	1	2	1	236	7.59	26.5	25		4.92439e+07	1.43208e+07			2.21996e+07				1.20061e+07	2.48915e+07
692	A8K669	Asparaginyl endopeptidase OS=Homo sapiens OX=9606 PE=2 SV=1	4	1	1	1	433	6.55	49.4	25		1.10654e+06								6.20862e+06	9.97952e+06		9.42129e+06								1.49465e+06
693	Q9NQW6	Anillin OS=Homo sapiens OX=9606 GN=ANLN PE=1 SV=2	1	1	3	1	1124	8.07	124.1	24	3.76809e+07	7.42173e+06	1.725e+07		4.55727e+07	2.70436e+07						4.09614e+06		1.49219e+07
694	A0A5C2GIU8	IG c858_light_IGKV2D-29_IGKJ4 (Fragment) OS=Homo sapiens OX=9606 PE=2 SV=1	12	1	1	1	112	8.47	12.1	24		2.00149e+07	2.14924e+07		5.85519e+06	1.40932e+06						1.34389e+06		4.3559e+06	1.23407e+06
695	P07738	Bisphosphoglycerate mutase OS=Homo sapiens OX=9606 GN=BPGM PE=1 SV=2	7	1	2	1	259	6.54	30	24			8.3896e+07		6.78265e+06	3.6834e+06								3.85025e+07					3.29587e+07
696	B4DX78	RNA helicase OS=Homo sapiens OX=9606 PE=2 SV=1	2	1	2	1	470	5.9	53.7	24			372992							1.12994e+07	2.39498e+07		1.76438e+07	55566.9
697	Q8WUP2	Filamin-binding LIM protein 1 OS=Homo sapiens OX=9606 GN=FBLIM1 PE=1 SV=2	5	1	1	1	373	6.02	40.6	24			1.45302e+07			1.08878e+07								1.99854e+06
698	O95445	Apolipoprotein M OS=Homo sapiens OX=9606 GN=APOM PE=1 SV=2	32	3	3	3	188	6.01	21.2	23	5.23885e+07	2.38017e+06	1.96299e+08		2.6702e+07	2.79533e+06								3.40115e+08
699	P04180	Phosphatidylcholine-sterol acyltransferase OS=Homo sapiens OX=9606 GN=LCAT PE=1 SV=1	3	1	1	1	440	6.11	49.5	23										2.89475e+07	4.74653e+07		2.46344e+06
700	P49908	Selenoprotein P OS=Homo sapiens OX=9606 GN=SELENOP PE=1 SV=3	2	1	1	1	381	7.87	43.2	23											1.02501e+07										5.71768e+06
701	D9HTE9	Plasma membrane citrate carrier OS=Homo sapiens OX=9606 GN=SLC25A1 PE=2 SV=1	4	1	1	1	318	9.99	35	23		2.51466e+06
702	O75223	Gamma-glutamylcyclotransferase OS=Homo sapiens OX=9606 GN=GGCT PE=1 SV=1	9	1	1	1	188	5.14	21	22			2.52289e+06				7.51025e+06	1.08712e+07	1.05565e+07	10083461	1.48954e+07		1.42746e+07	3.48867e+06	7.81402e+06		1.72757e+07			1.62206e+07	9.09309e+06
703	A0A5C2GMV6	IG c782_heavy_IGHV3-15_IGHD1-7_IGHJ6 (Fragment) OS=Homo sapiens OX=9606 PE=2 SV=1	15	1	2	1	127	9.01	14	22	5.93705e+07	2.59941e+07	2.59458e+07			1.51968e+07						926180		9.9828e+06
704	A0A7U3R8A8	IGH c4199_heavy_IGHV3-23_IGHD3-10_IGHJ4 (Fragment) OS=Homo sapiens OX=9606 PE=2 SV=1	18	1	2	1	122	7.93	13.4	22		4.92569e+06
705	A0A5C2GFE8	IG c282_heavy_IGHV3-23_IGHD3-22_IGHJ4 (Fragment) OS=Homo sapiens OX=9606 PE=2 SV=1	15	1	3	1	126	5.86	13.6	21	5.03678e+06		4.49946e+07		2.45367e+07	3.83943e+07								1.11359e+07
706	P10301	Ras-related protein R-Ras OS=Homo sapiens OX=9606 GN=RRAS PE=1 SV=1	7	1	2	1	218	6.93	23.5	21																		4.72585e+08		2.55502e+07
707	Q06S70	3'-5' exonuclease TREX2 long form OS=Homo sapiens OX=9606 PE=2 SV=1	6	1	1	1	278	6.6	30.2	21			1.07756e+07
708	Q8WUT4	Leucine-rich repeat neuronal protein 4 OS=Homo sapiens OX=9606 GN=LRRN4 PE=1 SV=3	3	1	11	1	740	7.2	78.8	20	5.05732e+08	2.31647e+07	4.13533e+07	4.87589e+07	4.53512e+08	1.08934e+08		2.40806e+08	6.33459e+07	5.34543e+07	5.60704e+07	1.10259e+07	3.33841e+07	4.41635e+07	5.85485e+07	6.37482e+07	5.63643e+07	2.97538e+08		3.61237e+07
709	Q96AJ9	Vesicle transport through interaction with t-SNAREs homolog 1A OS=Homo sapiens OX=9606 GN=VTI1A PE=1 SV=2	8	1	1	1	217	6.4	25.2	20																				6.12532e+07
710	A0A5C2GHT6	IGH + IGL c305_heavy_IGHV3-11_IGHD2-8_IGHJ5 (Fragment) OS=Homo sapiens OX=9606 PE=2 SV=1	16	1	2	1	119	8.85	13.1	19	1.12713e+07	2.21976e+06	7.43579e+07			2.90209e+06						527744	6.03319e+06			8.55635e+07		4.46849e+07		3.7432e+07
711	P51589	Cytochrome P450 2J2 OS=Homo sapiens OX=9606 GN=CYP2J2 PE=1 SV=2	3	1	2	1	502	8.6	57.6	19		1.85555e+07	3.19519e+06	9.65582e+06		1.22265e+07						638182
712	A0A5C2G3I1	IGL c3046_light_IGKV3-15_IGKJ2 (Fragment) OS=Homo sapiens OX=9606 PE=2 SV=1	19	1	1	1	109	7.39	11.7	19			6.78186e+06
713	B4DZF8	Serine/threonine-protein phosphatase 2A activator OS=Homo sapiens OX=9606 PE=2 SV=1	3	1	1	1	374	5.8	42.1	18			1.42122e+07										1.65502e+06	3.8651e+06						6.94697e+07	906314
714	Q5SZK8	FRAS1-related extracellular matrix protein 2 OS=Homo sapiens OX=9606 GN=FREM2 PE=1 SV=2	0	1	2	1	3169	5.03	350.9	17					366234									3.48623e+06
715	Q15746	Myosin light chain kinase, smooth muscle OS=Homo sapiens OX=9606 GN=MYLK PE=1 SV=4	1	1	5	1	1914	6.15	210.6	16		7.22521e+06	5.44736e+07		1.2987e+08					5.86106e+07	1.33462e+08		3.96797e+07	3.20572e+07	1.07427e+07
716	Q9P2H0	Centrosomal protein of 126 kDa OS=Homo sapiens OX=9606 GN=CEP126 PE=1 SV=3	2	1	1	1	1117	8.76	125.8	13							4.06497e+07	8.5239e+07		10629223	1.03953e+07		1.01978e+08	4.15989e+07	1.7121e+07		7.0774e+07				6.47469e+06

## Sheet: In-solution total (kidney)
Checked	Accession	Description	Coverage [%]	# Peptides	# PSMs	# Unique Peptides	# AAs	calc. pI	MW [kDa]	Score Mascot	Abundances (Grouped): HMP -02-P1-FD09178124	Abundances (Grouped): HMP -02-P2-FD09177913	Abundances (Grouped): HMP -02-P3-FD09178127	Abundances (Grouped): HMP -02-P3-FD09178146	Abundances (Grouped): HMP +02-P1-FD09178109	Abundances (Grouped): HMP +02-P2-FD09178145	Abundances (Grouped): HMP +02-P3-FD06421881	Abundances (Grouped): HMP +02-P3-FD09178107
1	P02768	Albumin	88	102	6379	4	609	6.29	69.3	118664	1.77731e+11	5.28611e+11	5.08472e+11	4.23157e+11	1.74271e+11	5.35032e+11	4.44773e+11	2.67949e+11
2	F6KPG5	Albumin (Fragment)	92	99	5905	1	585	5.52	66.5	105149			4.48615e+07	50032080	8.85538e+06		2.76932e+07	1.92836e+07
3	Q56G89	Serum albumin	78	89	4961	1	609	8.29	69	89705				66227208
4	B4DPR2	cDNA FLJ50830, highly similar to Serum albumin	86	82	4310	3	523	7.55	59.5	84233	8.61618e+07
5	P01024	Complement C3	66	85	1414	81	1663	5.59	187	35147	2.26849e+10	3.82431e+10	7.51564e+10	1.91549e+11	4.52093e+10	4.74977e+10	4.30189e+10	1.46321e+11
6	B4E1B2	Beta-1 metal-binding globulin	63	45	1289	1	678	7.34	74.8	33527				4894804			1.0066e+07
7	A0A384MDQ7	Epididymis secretory sperm binding protein	73	40	1420	6	418	6.84	46.7	30029	5.62575e+09	1.86243e+10	1.33434e+10	8.00511e+10	2.92137e+10	3.38516e+10	3.25522e+10	3.94229e+10
8	A0A024R6I7	Alpha-1-antitrypsin	74	41	1391	4	418	4.94	46.7	29014	3.59542e+07	1.44166e+10	2.1128e+09	9.26367e+07	6.89012e+09	1.01374e+10	4.61245e+07	3.29853e+10
9	B4DI57	cDNA FLJ54111, highly similar to Serotransferrin	76	46	992	2	571	8.87	63.4	27038		2.35468e+09	2.63148e+06				1.08014e+07
10	P02675	Fibrinogen beta chain	68	34	814	34	491	5.57	55.9	17645	9.58373e+09	2.09264e+10	3.07226e+10	9.4012e+10	1.30819e+10	1.18844e+10	3.70276e+10	6.75563e+10
11	Q7Z351	Uncharacterized protein DKFZp686N02209	43	19	785	10	482	8.44	52.8	15270	2.23582e+10	1.8567e+11	1.29554e+11	1.90526e+11	1.42573e+11	1.22489e+11	1.52832e+11	2.09227e+11
12	P00450	Ceruloplasmin	54	38	722	6	1065	5.68	122.1	14831	1.69477e+09	1.31793e+09	2.01688e+09	3.14566e+09	1.242e+09	1.37218e+09	1.97592e+09	2.27025e+09
13	P01023	Alpha-2-macroglobulin	49	45	626	41	1474	8.98	163.2	14483	1.25543e+09	1.31705e+10	2.77881e+10	1.01737e+10	1.10573e+10	1.18847e+10	2.29562e+10	1.50964e+10
14	V9HWI6	Gc-globulin	75	34	457	34	474	5.9	52.9	13777	2.83827e+10	1.77896e+10	2.76612e+10	3.95958e+10	2.13608e+10	1.95607e+10	1.8826e+10	4.94954e+10
15	A0A385HW21	Mutant hemoglobin subunit alpha 2	82	12	660	1	142	7.94	15.3	13125		8.17936e+07	8.62094e+07		2.98942e+07		3.17768e+08
16	P02790	Hemopexin	61	23	478	23	462	9.86	51.6	12796	4.58704e+10	8.24588e+10	1.05065e+11	1.37986e+11	8.15417e+10	7.79813e+10	6.33877e+10	1.30223e+11
17	P02763	Alpha-1-acid glycoprotein 1	47	15	525	12	201	5.24	23.5	12622	2.63208e+10	1.69732e+11	1.15596e+11	1.92497e+11	1.11853e+11	1.03258e+11	4.5391e+10	1.68051e+11
18	A0A385HVZ2	Mutant hemoglobin subunit alpha 2	87	12	652	1	142	5.36	15.3	12399		2.50024e+07		25428306			8.86516e+06
19	P0C0L5	Complement C4-B	46	51	503	2	1744	8.82	192.6	12050		5.05003e+08	9.49736e+07	845725232	8.58466e+07	8.90942e+07	2.78771e+08	6.99137e+08
20	B3KS79	cDNA FLJ35730 fis, clone TESTI2003131, highly similar to ALPHA-1-ANTICHYMOTRYPSIN	56	21	372	21	448	7.74	50.6	11781	1.0829e+10	5.03617e+10	1.72914e+10	4.06799e+10	3.12045e+10	3.24048e+10	1.03933e+10	3.59378e+10
21	P0C0L4	Complement C4-A	45	50	491	2	1744	7.8	192.7	11610			5.64484e+07	31819906	2.44645e+07	1.23864e+07	1.42511e+07
22	Q6MZU6	Uncharacterized protein DKFZp686C15213	44	18	766	3	464	11.52	51.1	10693	6.0765e+07	3.66667e+08	5.39829e+08	1.94364e+08	5.09675e+08	9.84669e+08	1.07635e+09	1.4357e+09
23	P00734	Prothrombin	47	27	381	27	622	8.18	70	9632	9.08937e+09	5.78284e+09	1.26739e+10	1.53963e+10	9.3534e+09	9.17214e+09	9.57106e+09	1.5201e+10
24	A0A5H1ZRQ3	Immunoglobulin kappa constant (Fragment)	93	12	485	1	107	7.77	11.7	9482		3.09737e+07	3.55531e+08	656900712	4.5426e+08	6.24688e+08	2.54933e+08	3.50979e+08
25	Q9GZL9	Beta-globin (Fragment)	96	18	396	1	115	5.26	12.5	9232		4.99171e+07	1.12837e+07		1.37793e+08	1.71268e+07	1.073e+08	5.64399e+07
26	Q4TZM4	Hemoglobin beta chain (Fragment)	91	15	401	5	101	6.35	11	9117	6.03293e+07	1.16001e+07			7.13882e+07		1.9223e+08
27	B3VL31	Beta globin (Fragment)	95	20	451	3	105	9.42	11.5	9110	9.98679e+07	3.68914e+08		73025080		3.87802e+08	1.26191e+07
28	P02679	Fibrinogen gamma chain	54	16	398	16	453	6.11	51.5	8327	6.3066e+09	1.19571e+10	1.55339e+10	5.67281e+10	6.88599e+09	6.80084e+09	2.13727e+10	3.30379e+10
29	P02647	Apolipoprotein A-I	66	24	276	24	267	7.42	30.8	7879	2.7257e+10	4.89738e+10	8.99977e+10	9.71511e+10	1.05838e+11	1.05934e+11	1.05491e+11	9.457e+10
30	Q8IZI0	Hemoglobin beta chain variant Hb-I_Toulouse (Fragment)	95	13	309	1	105	6.52	11.5	7521		1.85515e+07		18501400	1.7112e+07	4.93809e+07
31	P15090	Fatty acid-binding protein, adipocyte	77	12	270	12	132	6.99	14.7	7166	7.67325e+09	5.45876e+09	2.63433e+09	9.96345e+09	1.75795e+09	1.95851e+09	3.41634e+10	1.93054e+10
32	Q6N092	Uncharacterized protein DKFZp686K18196 (Fragment)	50	16	332	1	519	6.96	56.4	6871	1.67286e+08		2.4472e+09	6998580704
33	P04217	Alpha-1B-glycoprotein	54	16	343	16	495	8.37	54.2	6808	1.53891e+10	1.04396e+10	1.17487e+10	15354545000	1.26089e+10	1.01711e+10	7.93583e+09	1.90748e+10
34	B2D098	Alpha-1 antitrypsin Valcamonica variant (Fragment)	100	12	218	3	49	7.85	5.1	6660	4.21858e+08	1.28769e+08	5.56494e+07	144336732	5.99601e+07	9.16712e+07	3.6616e+07	1.93101e+08
35	A0A286YEY4	Immunoglobulin heavy constant gamma 2 (Fragment)	50	16	536	2	395	8.97	43.8	6565					2.02282e+06			1.18498e+07
36	A8K5T0	cDNA FLJ75416, highly similar to Homo sapiens complement factor H (CFH), mRNA	40	28	300	28	1231	6.04	138.9	6543	6.17773e+08	9.22722e+08	2.73228e+09	6.72777e+09	1.66627e+09	1.94104e+09	3.57759e+09	6.23246e+09
37	P00325	All-trans-retinol dehydrogenase [NAD(+)] ADH1B	65	14	206	13	375	5.59	39.8	6462	3.77015e+08	1.76854e+10	3.70843e+09	4899609759	1.92087e+09	2.83827e+09	1.52362e+10	9.17883e+09
38	P00747	Plasminogen	47	23	259	23	810	6.55	90.5	6082	2.68025e+09	1.39608e+09	2.82228e+09	8.1251e+09	5.47376e+09	5.56349e+09	6.13835e+09	4.97155e+09
39	D3DNU8	Kininogen 1, isoform CRA_a	58	18	239	18	427	6.86	47.8	6054	1.2597e+10	4.38836e+09	9.37632e+09	1.24214e+10	7.77018e+09	7.21132e+09	7.14684e+09	1.44575e+10
40	P10643	Complement component C7	37	20	249	2	843	6.68	93.5	6043		6.27395e+08			2.17174e+08	4.46597e+08	5.89245e+07	2.00433e+07
41	B2R6W1	cDNA, FLJ93143, highly similar to Homo sapiens complement component 7 (C7), mRNA	37	19	241	1	843	9.03	93.5	5938			3.57107e+08	65586338			1.18188e+08	5.21426e+07
42	Q5EBM2	Uncharacterized protein	25	10	274	3	519	9.03	56.8	5862	4.34568e+08	2.87704e+09	3.36656e+09	4598201844	4.20848e+09	3.71928e+09	2.67889e+09	5.5476e+09
43	D9IWP9	Apolipoprotein H (Fragment)	65	20	289	20	326	6.65	36.2	5805	4.35315e+10	1.01443e+10	2.3899e+10	37285600844	2.47658e+10	2.19251e+10	2.1449e+10	3.99875e+10
44	B2RMS9	Inter-alpha (Globulin) inhibitor H4 (Plasma Kallikrein-sensitive glycoprotein)	41	26	243	26	930	9.33	103.3	5524	7.71342e+08	3.52935e+09	7.17274e+09	1.29572e+10	3.0885e+09	3.97665e+09	4.68293e+09	9.57251e+09
45	P35527	Keratin, type I cytoskeletal 9	43	19	260	19	623	6.3	62	5478	2.28179e+09	1.5273e+09	1.22981e+09	2.53973e+08	2.18578e+09	1.79406e+09	1.28059e+09	1.81508e+09
46	B7Z8Q2	Alpha-2-HS-glycoprotein	45	12	228	12	433	7.12	46.6	5465	2.05127e+10	6.13574e+09	1.19733e+10	9.06481e+09	1.12937e+10	1.45532e+10	5.82893e+09	1.00594e+10
47	P06396	Gelsolin	37	18	204	18	782	7.39	85.6	5324	4.16651e+09	2.58776e+09	3.97651e+09	2783295424	5.05537e+09	5.91438e+09	5.89541e+09	2.94425e+09
48	B4E1Z4	C3/C5 convertase	33	30	286	25	1266	8.48	140.9	5324	1.04516e+10	3.60563e+09	5.2344e+09	1.48525e+10	3.20108e+09	3.30886e+09	4.30819e+09	1.17644e+10
49	P00738	Haptoglobin	54	18	290	13	406	5.94	45.2	5318	1.18871e+10	1.84417e+10	2.59764e+10	2.86182e+10	8.47557e+09	8.5583e+09	7.30882e+09	7.34226e+10
50	P60709	Actin, cytoplasmic 1	47	13	162	8	375	8.5	41.7	5265	3.21494e+08	3.35149e+09	2.0862e+09	3105382984	8.49313e+08	1.3599e+09	2.33677e+09	2.88359e+09
51	Q9NPP6	Immunoglobulin heavy chain variant (Fragment)	54	13	286	2	416	8.51	44.8	5239	3.6465e+08	2.76802e+08	3.59775e+08	1600899635	5.90526e+08	1.00429e+09	2.73994e+08	5.04241e+08
52	Q6MZX7	Uncharacterized protein DKFZp686M24218	41	15	277	9	476	8.94	52.4	4783	1.93498e+09	1.14783e+09	1.73737e+08	1273550618	4.16562e+09	5.20614e+09	2.85118e+09	8.24891e+09
53	D3DRR6	Inter-alpha (Globulin) inhibitor H2, isoform CRA_a	24	15	244	15	947	8.85	106.5	4665	1.87989e+09	1.86212e+09	3.37612e+09	5984241518	2.3991e+09	2.73671e+09	3.29418e+09	5.20596e+09
54	A6XGL1	Transthyretin	51	10	179	10	184	8.5	20.2	4573	7.33697e+09	4.67207e+09	5.12962e+09	5657682954	5.85628e+09	5.63029e+09	5.46093e+09	5.02352e+09
55	Q68CK4	Leucine-rich alpha-2-glycoprotein	41	10	208	1	347	5.97	38.1	4460			1.64004e+08		3.75204e+08	1.39285e+08		2.11229e+08
56	P02750	Leucine-rich alpha-2-glycoprotein	41	10	211	1	347	7.99	38.2	4368	9.83047e+06	2.13392e+08		209346256			1.67122e+08
57	P04406	Glyceraldehyde-3-phosphate dehydrogenase	49	11	134	11	335	8.51	36	4202	1.0428e+07	5.54424e+09	5.16922e+09	6.08852e+09	2.59165e+09	2.66133e+09	4.91109e+09	4.56029e+09
58	Q569I7	Uncharacterized protein	26	6	240	1	189	6.51	20.7	4104				1.09284e+06
59	Q59EP2	Angiotensin 1-10 (Fragment)	43	13	116	8	491	9.29	53.7	3690	3.34532e+08	4.34154e+09	3.76573e+09	3987857592	3.86597e+09	3.94497e+09	2.37541e+09	4.24743e+09
60	A0A2S0BDD1	Antithrombin-III	41	21	162	21	505	6.52	57.3	3684	8.79573e+09	3.71648e+09	5.0669e+09	1.08923e+10	8.4914e+09	7.91411e+09	6.81858e+09	7.08408e+09
61	P0DJI8	Serum amyloid A-1 protein	61	6	111	3	122	5.01	13.5	3644	3.10614e+09	5.10915e+07	5.52842e+08		5.03354e+08	5.09963e+08	3.12736e+08	2.66235e+08
62	A2NUT2	Lambda-chain (AA -20 to 215)	46	10	243	2	235	7.97	24.6	3525	2.67483e+09			7105676			1.37831e+08
63	A0A2R8Y6G6	2-phospho-D-glycerate hydro-lyase	47	13	118	12	434	9.45	47.3	3517	1.41368e+09	2.24825e+09	3.68088e+09	2699643064	1.53717e+09	1.20334e+09	3.02013e+09	2.30406e+09
64	P04075	Fructose-bisphosphate aldolase A	59	11	133	10	364	6.54	39.4	3502	2.05737e+08	1.3473e+09	1.35436e+09	1261944332	4.93788e+08	4.76797e+08	1.83828e+09	1.66392e+09
65	H6VRG1	Cytokeratin-1	28	17	151	16	645	8.48	66.1	3466	6.39093e+09	4.58253e+09	2.15663e+09	7.23711e+08	4.75267e+09	3.99463e+09	2.47585e+09	3.21228e+09
66	P02753	Retinol-binding protein 4	59	9	120	9	201	5.31	23	3403	2.17411e+09	8.71618e+08	1.46396e+09	3184153463	1.41991e+09	1.82391e+09	4.42408e+09	5.75501e+09
67	P02760	Protein AMBP	49	15	114	15	352	8.85	39	3396	2.5682e+09	1.65595e+09	4.59068e+09	4539118691	2.37978e+09	2.85938e+09	2.93448e+09	3.26009e+09
68	P04004	Vitronectin	41	12	146	12	478	8.5	54.3	3385	6.29838e+09	3.63175e+09	4.44833e+09	7.74129e+09	3.12672e+09	2.99275e+09	3.30958e+09	1.20097e+10
69	P19652	Alpha-1-acid glycoprotein 2	38	7	127	4	201	8.5	23.6	3330	9.60819e+07	1.19482e+10	9.74516e+09	13392051970	9.71862e+09	9.80124e+09	5.84085e+09	1.62078e+10
70	A0A1B0GVI3	Keratin, type I cytoskeletal 10	38	15	95	15	624	8.91	63.3	3327	1.33402e+09	8.01369e+08	5.09155e+08	3.47153e+07	8.8718e+08	6.00516e+08	3.4667e+08	5.71863e+08
71	P19827	Inter-alpha-trypsin inhibitor heavy chain H1	30	16	161	16	911	6.57	101.3	3292	4.05573e+08	9.51882e+08	2.21438e+09	3.35602e+09	5.7971e+08	6.08621e+08	1.97961e+09	2.29516e+09
72	U6A3P2	Mutant hemoglobin alpha 2 globin chain (Fragment)	100	5	109	2	41	8.88	4.4	3261		8.28789e+07	4.11063e+08		1.87597e+08	2.2987e+08	3.51297e+09	6.13011e+07
73	Q6NS95	IGL@ protein	43	8	214	3	234	4.96	25.1	3252	1.21229e+09	1.93641e+09	2.22039e+09	4615381512	2.82973e+09	3.11853e+09	4.00089e+09	4.88793e+09
74	A8K486	Peptidyl-prolyl cis-trans isomerase	67	9	146	9	165	7.96	18	3237	2.30339e+09	8.35914e+09	3.72683e+09	3969625916	3.31272e+09	3.34918e+09	4.20783e+09	4.33146e+09
75	P02671	Fibrinogen alpha chain	25	18	166	18	866	7.12	94.9	3154	6.6227e+09	7.71225e+09	6.14536e+09	2.13743e+10	3.51971e+09	2.81476e+09	7.45957e+09	1.379e+10
76	P00441	Superoxide dismutase [Cu-Zn]	54	4	93	4	154	8.85	15.9	3139	2.94508e+08	6.34625e+09	3.21495e+09	2748966272	2.76962e+09	2.30492e+09	3.89802e+09	3.01291e+09
77	P01871	Immunoglobulin heavy constant mu	42	10	120	2	453	7.96	49.4	3100	5.61448e+08	1.28587e+08	5.60402e+08	1204031836	1.39779e+08	1.50494e+08	1.23136e+09	1.21956e+09
78	P02042	Hemoglobin subunit delta	81	11	141	4	147	5.81	16	3066		2.44498e+09	2.74538e+09	665883493	2.95541e+09	3.3341e+09	4.1804e+09	6.58842e+08
79	P30086	Phosphatidylethanolamine-binding protein 1	57	6	105	2	187	7.96	21	3030	4.31006e+07	3.25719e+09	2.67267e+09	2082458496	2.80896e+09	1.8737e+09	1.96567e+09	2.09659e+09
80	A0A024R035	Complement component C9	39	16	132	16	559	5.01	63.2	3003	3.07424e+09	1.94594e+09	3.12843e+09	7.38798e+09	1.62378e+09	1.95932e+09	1.99623e+09	7.41783e+09
81	P07437	Tubulin beta chain	59	16	157	4	444	8.46	49.6	2937		5.82233e+07	8.39622e+07	1.83468e+08	251061	602851	1.26475e+08	2.10306e+08
82	P00352	Aldehyde dehydrogenase 1A1	48	14	138	14	501	5.31	54.8	2909		2.35618e+09	1.63364e+09	2.48068e+09	4.42699e+08	4.35674e+08	1.80647e+09	1.77566e+09
83	P00558	Phosphoglycerate kinase 1	46	13	126	13	417	8.91	44.6	2820	3.86136e+08	4.76326e+09	3.1029e+09	4.57903e+09	2.1215e+09	1.8704e+09	2.82808e+09	3.13029e+09
84	P49327	Fatty acid synthase	36	47	159	47	2511	6.92	273.3	2819		5.29705e+08	5.71597e+08	6.08652e+08	4.9708e+06	4.66192e+07	6.69719e+09	4.14482e+09
85	P35908	Keratin, type II cytoskeletal 2 epidermal	26	8	76	7	639	7.97	65.4	2766	7.82646e+07	6.38481e+08	4.48541e+08	4.19409e+07	6.59181e+08	5.60548e+08	2.45043e+08	4.65736e+08
86	A0A384MDV8	Epididymis secretory sperm binding protein	33	14	115	14	500	9.17	55.2	2758	1.59528e+09	8.16724e+09	1.05242e+10	1.38597e+10	7.66987e+09	8.93072e+09	1.27177e+10	1.4445e+10
87	P08697	Alpha-2-antiplasmin	35	8	129	8	491	5.4	54.5	2677	6.78219e+08	3.42564e+09	1.97858e+09	4312393584	2.16516e+09	2.30165e+09	7.99998e+08	2.16718e+09
88	A0A1L7B5J3	Alpha-1-antitrypsin short transcript variant 1C4	100	6	176	2	44	5.01	5.1	2472		2.94742e+08	1.67557e+07	162152684	9.66753e+08	2.23417e+08	2.70439e+07	2.68962e+09
89	P04350	Tubulin beta-4A chain	56	15	139	5	444	7.97	49.6	2422		5.52975e+08	1.11587e+08	452553936	4.69852e+07	5.04179e+07	2.93035e+08	4.95227e+08
90	B2R8I2	cDNA, FLJ93914, highly similar to Homo sapiens histidine-rich glycoprotein (HRG), mRNA	32	10	151	10	525	7.96	59.5	2320	2.8973e+09	1.1539e+09	1.96652e+09	7.02769e+09	2.24805e+09	3.18774e+09	2.84923e+09	5.14959e+09
91	Q86TT1	Full-length cDNA clone CS0DD006YL02 of Neuroblastoma of Homo sapiens (human)	46	9	89	1	375	8.47	41.2	2286		2.70943e+07					3.71053e+08	2.61375e+08
92	P12277	Creatine kinase B-type	59	11	105	11	381	8.48	42.6	2267	4.99591e+06	1.02528e+09	7.18e+08	456501166	1.76644e+08	3.11194e+08	1.60724e+09	8.48495e+08
93	P14618	Pyruvate kinase PKM	37	11	84	11	531	7.12	57.9	2164	2.43964e+08	8.74715e+08	1.52556e+09	1790545896	2.63693e+08	3.83186e+08	8.92351e+08	9.76262e+08
94	P09211	Glutathione S-transferase P	66	10	85	7	210	9.44	23.3	2146	2.0095e+08	3.98937e+09	1.77501e+09	1966457708	1.2709e+09	1.23983e+09	1.18724e+09	1.9304e+09
95	C0JYY2	Apolipoprotein B (Including Ag(X) antigen)	12	33	116	33	4563	7.96	515.2	2022		7.4701e+08	5.59422e+08	1.35282e+08	2.44128e+08	2.32678e+08	4.9654e+08	8.86594e+08
96	D3DX01	Amine oxidase	26	11	109	11	751	5.83	85.3	2017	2.91569e+08	2.48296e+09	4.44463e+08	4199768070	9.23034e+09	1.01492e+10	2.48727e+09	5.77075e+09
97	Q01995	Transgelin	57	7	75	7	201	5.31	22.6	2006	2.63583e+08	1.24279e+10	6.98794e+09	4.69294e+09	3.42971e+09	3.58508e+09	3.73655e+09	5.31108e+09
98	B4DRF2	cDNA FLJ58124, highly similar to Complement factor I	24	9	74	9	591	8.44	66.7	1931	4.80243e+08	7.96063e+08	1.10859e+09	2.69982e+09	1.03e+09	1.01917e+09	6.33517e+08	2.34555e+09
99	P00915	Carbonic anhydrase 1	54	8	205	8	261	5.01	28.9	1856		4.59289e+09	1.78055e+09	577576266	1.91471e+09	2.48301e+09	7.1508e+09	7.4055e+08
100	V9GYM3	Apolipoprotein A-II	45	6	64	6	133	8.47	14.9	1853	5.16786e+08	6.27122e+08	1.32849e+09	8.39689e+08	1.60292e+09	6.42883e+08	1.93494e+09	1.40536e+09
101	P06727	Apolipoprotein A-IV	27	7	70	7	396	5.48	45.3	1843	1.59363e+09	1.07126e+09	4.4462e+09	1727197193	2.87266e+09	3.66904e+09	4.0046e+09	4.09193e+09
102	A8K430	Fructose-bisphosphate aldolase	37	5	82	5	364	7.12	39.4	1837		2.46987e+08	5.86741e+08	1.64416e+09	1.55028e+08	3.51207e+08	8.15831e+08	6.10595e+07
103	A0A0R7FJH5	Coagulation factor XII	24	9	96	9	615	4.5	67.8	1836	5.34213e+08	2.49688e+08	6.82214e+08	1.66357e+09	4.24405e+08	5.5747e+08	1.50196e+09	5.17594e+08
104	E9PK25	Cofilin, non-muscle isoform	36	5	44	4	204	8.02	22.7	1811		2.15806e+09	6.95964e+08	7.5625e+08	5.33765e+08	8.51178e+08	5.19804e+08	7.01191e+08
105	A8K3K1	cDNA FLJ78096, highly similar to Homo sapiens actin, alpha, cardiac muscle (ACTC), mRNA	41	9	93	5	377	5.31	42	1805		3.38185e+09	3.66164e+09	5568057266	1.27187e+09	1.36135e+09	4.73248e+09	4.50565e+09
106	P60174	Triosephosphate isomerase	56	9	63	9	249	5.38	26.7	1793	6.76547e+08	5.29992e+09	3.00117e+09	2.91747e+09	1.60764e+09	1.79216e+09	2.1294e+09	2.6918e+09
107	P08758	Annexin A5	51	13	50	13	320	7.99	35.9	1736	6.65985e+07	1.92807e+09	3.14836e+08	753826819	1.54814e+09	4.53563e+08	5.21949e+08	6.18533e+08
108	P13671	Complement component C6	24	13	75	3	934	8.48	104.7	1712	6.88287e+07	2.92734e+07	3.62513e+07	150206040	1.17102e+08	5.13044e+07		2.34893e+08
109	P07357	Complement component C8 alpha chain	15	5	57	5	584	6.55	65.1	1685	4.66649e+07	1.74379e+08	3.98799e+08	715198234	3.11904e+08	2.87299e+08	4.20059e+08	5.4871e+08
110	P26038	Moesin	18	7	95	7	577	7.96	67.8	1652		3.88608e+08	1.93061e+08	4.41098e+08	2.46206e+08	2.22327e+08	2.39641e+08	3.29297e+08
111	P13489	Ribonuclease inhibitor	29	7	56	7	461	7.97	49.9	1607	6.25433e+07	2.83095e+08	3.25333e+08	219735128	4.65779e+07	2.66818e+08	3.33029e+08	4.92371e+08
112	U3PXP0	Alpha globin chain (Fragment)	76	4	154	1	51	8.46	5.7	1579		3.37443e+07					3.04772e+07
113	P21333	Filamin-A	13	15	67	15	2647	7.8	280.6	1575		2.1047e+08	1.46558e+08	2.78552e+08	6.29005e+07	4.50201e+07	4.60941e+08	3.36613e+07
114	P02649	Apolipoprotein E	27	6	45	6	317	4.83	36.1	1537		1.88488e+08	2.15038e+08	8.15133e+08	4.69567e+08	5.43723e+08	8.90239e+08	4.85612e+08
115	P18206	Vinculin	14	9	48	9	1134	8.48	123.7	1535	3.05022e+07	8.13614e+08	2.73012e+08	527161132	7.54775e+07	8.55075e+07	5.01308e+08	7.96197e+07
116	P30041	Peroxiredoxin-6	37	6	61	6	224	8	25	1527	9.18667e+08	1.97269e+09	1.00525e+09	1724883976	4.9679e+08	7.71556e+08	2.09018e+09	2.0682e+09
117	P68363	Tubulin alpha-1B chain	44	11	74	3	451	7.97	50.1	1488		4.07765e+08	2.42704e+08	385118216	3.02215e+07	9.74885e+07	3.09355e+08	3.06845e+08
118	P29401	Transketolase	25	8	46	8	623	6.54	67.8	1457		1.76151e+08	1.44114e+08	3.28315e+08	4.09732e+06	650430	9.49369e+08	4.41892e+08
119	Q59ER5	WD repeat-containing protein 1 isoform 1 variant (Fragment)	26	7	55	7	624	8.5	68.1	1436		6.30994e+08	1.55854e+08	1.18536e+08	8.20995e+07	3.53811e+07	1.37834e+08	7.40355e+07
120	P0DJI9	Serum amyloid A-2 protein	45	5	52	3	122	6.25	13.5	1429	3.99387e+08	8.97665e+08	1.9685e+08	237464743	3.00305e+08	1.0118e+08	1.03615e+08	1.10028e+08
121	P00739	Haptoglobin-related protein	31	8	66	3	348	5.87	39	1407	1.75154e+07	6.0703e+07	3.33268e+07		1.12626e+08	1.35247e+08	1.71116e+08	1.4629e+08
122	P18669	Phosphoglycerate mutase 1	37	6	63	6	254	7.3	28.8	1403	1.67819e+08	2.0792e+09	8.81154e+08	932291992	3.21679e+08	6.31382e+08	9.21695e+08	1.01916e+09
123	P05452	Tetranectin	38	6	40	1	202	8.27	22.5	1382	4.93082e+07	4.31818e+07	1.34795e+08	179094480	3.94584e+08	3.9064e+08	1.11148e+08	8.95089e+07
124	A8K8Z4	Complement component C6	21	11	72	1	934	6.4	104.6	1367			2.02999e+08	536833536	9.19304e+07	8.03942e+07	9.35173e+07	1.36333e+08
125	P39060	Collagen alpha-1(XVIII) chain	6	6	57	6	1754	5.86	178.1	1357	3.71952e+08	6.11367e+08	8.85306e+08	6.47355e+08	1.68254e+08	5.60235e+08	7.8413e+08	1.01989e+09
126	P21695	Glycerol-3-phosphate dehydrogenase [NAD(+)], cytoplasmic	46	9	53	9	349	4.82	37.5	1347	7.88113e+07	4.32205e+08	2.61302e+08	1.64852e+09	1.95933e+08	1.4609e+08	4.82486e+09	3.22768e+09
127	A0A5C2G391	IGL c3551_light_IGKV3-20_IGKJ4 (Fragment)	73	5	48	2	108	7.77	11.7	1313			2.68754e+07	109362300			8.75851e+06	2.99781e+07
128	P11766	Alcohol dehydrogenase class-3	32	6	51	6	374	5.55	39.7	1311		9.86535e+08	3.72827e+08	531083152	1.90541e+08	1.88353e+08	3.82246e+08	4.95294e+08
129	A8KAP9	Argininosuccinate synthase	25	6	48	6	412	5.15	46.5	1310		2.35778e+08	2.3485e+08	461988360	3.61063e+08	3.16392e+08	5.09849e+08	2.1299e+08
130	A0A024R9Q1	Thrombospondin 1, isoform CRA_a	17	11	85	11	1170	6.06	129.3	1298	6.7797e+07	1.32304e+09	1.40277e+08	2.04152e+09	2.84888e+09	2.51906e+09	1.12494e+09	1.05375e+09
131	A0A3B3IQ51	Complement factor H-related protein 2	21	3	72	3	355	7.96	39.4	1267	7.33758e+07		4.59688e+08	1505669982	3.94196e+08	4.42831e+08	1.01576e+09	9.9515e+08
132	P07360	Complement component C8 gamma chain	35	5	54	5	202	4.88	22.3	1264	4.27298e+08	2.92988e+08	5.69937e+08	1308800636	3.89345e+08	3.88216e+08	4.66523e+08	9.86252e+08
133	P15121	Aldo-keto reductase family 1 member B1	34	6	82	5	316	6.58	35.8	1251		1.84091e+09	7.56398e+08	1040130152	2.0466e+08	8.0694e+07	6.7922e+08	1.19301e+09
134	P23142	Fibulin-1	20	6	59	2	703	7.94	77.2	1232		3.02973e+07	8.83182e+07	97724288	4.72824e+07		8.14615e+07	6.4887e+07
135	P36955	Pigment epithelium-derived factor	33	9	45	9	418	8.44	46.3	1230	7.40968e+08	7.94331e+08	1.64344e+09	2.09723e+09	1.58974e+09	1.83856e+09	1.21659e+09	2.25678e+09
136	Q8N474	Secreted frizzled-related protein 1	31	6	76	6	314	7.77	35.4	1215	3.6368e+07	9.81139e+07	3.79515e+08	748597709	2.27997e+09	2.29204e+09	3.58403e+08	7.66132e+08
137	A0A2Z4LCH4	Corticosteroid-binding globulin	26	6	48	6	405	7.28	45.1	1200	5.63682e+07	6.98509e+08	4.37909e+08	8.68306e+08	5.23589e+08	5.68314e+08	3.721e+08	9.04205e+08
138	Q99497	Parkinson disease protein 7	52	6	44	6	189	8.43	19.9	1178		1.67365e+09	3.83682e+08	379993664	5.01407e+08	2.50389e+08	2.93395e+08	5.10799e+08
139	P07737	Profilin-1	31	3	40	3	140	7.97	15	1173	1.68504e+08	2.87885e+09	1.37625e+09	1387879299	9.33306e+08	9.2476e+08	1.33163e+09	1.5319e+09
140	A0A5C2GRI1	IG c94_light_IGKV3-20_IGKJ3 (Fragment)	58	4	45	1	109	9.06	11.7	1165					1.2053e+07	1.03578e+07
141	B4DUV1	Fibulin-1	21	6	66	2	641	8.46	70.1	1155		2.24777e+07	5.51411e+07	49805360	5.11512e+07	3.8988e+07	8.93606e+07	4.65995e+07
142	P01031	Complement C5	14	11	57	11	1676	7.97	188.2	1139		1.20705e+08	3.63599e+08	1484773100	1.00182e+08	1.91524e+08	3.19059e+08	8.88986e+08
143	P09972	Fructose-bisphosphate aldolase C	33	6	52	5	364	5.31	39.4	1136							4.6039e+07	7.13191e+07
144	P37802	Transgelin-2	51	6	31	6	199	6.52	22.4	1128	7.70139e+07	4.20751e+09	1.12028e+09	1220358996	6.28366e+08	1.04514e+09	5.99239e+08	7.30557e+08
145	A0A5C2G823	IGL c3907_light_IGKV3-20_IGKJ3 (Fragment)	50	4	39	1	109	7.62	11.8	1127								5.1454e+07
146	P04083	Annexin A1	29	6	34	6	346	8.87	38.7	1126	6.65608e+07	2.24185e+08	7.27438e+07	492004104	1.27739e+08	1.20865e+08	2.74808e+08	6.106e+08
147	C7DJS2	GST class-pi (Fragment)	42	5	36	2	151	5.24	16.7	1118	1.50623e+07	8.35568e+08	1.33094e+07	234388736	2.00322e+08	4.35271e+07	1.05854e+09	1.53689e+09
148	A0A5C2H0H1	IG c1570_light_IGKV3-11_IGKJ3 (Fragment)	50	3	50	1	107	7.03	11.7	1076					2.01968e+07	1.21363e+07	7.86086e+06	1.3732e+08
149	A0A384NKS6	Clusterin	21	6	52	6	501	7.25	57.8	1068	2.82199e+08	7.07854e+08	1.27862e+09	2218942869	9.13691e+08	8.08252e+08	1.15086e+09	2.26139e+09
150	P30043	Flavin reductase (NADPH)	38	4	36	4	206	5.48	22.1	1046		5.00661e+08	3.60358e+08	380367008	2.48831e+08	3.08943e+08	8.91092e+08	4.56455e+08
151	P63104	14-3-3 protein zeta/delta	24	5	22	4	245	7.37	27.7	1045		4.12635e+08	2.53577e+08	291760736	1.04837e+08	6.55103e+06	5.59454e+08	2.97673e+08
152	A0A5F9ZHM4	L-lactate dehydrogenase	35	9	57	9	341	4.98	37.4	1043		6.82524e+08	6.98579e+08	987936028	1.34513e+08	1.59521e+08	1.51442e+09	4.78786e+08
153	P25311	Zinc-alpha-2-glycoprotein	25	5	38	5	298	5.25	34.2	1042		5.95475e+08	2.3519e+09	2787713240	1.30469e+08	5.84953e+08	2.48468e+09	3.19746e+09
154	P51884	Lumican	22	5	44	5	338	4.59	38.4	1032	2.6958e+07	1.41241e+08	1.23195e+09	851962024	2.11171e+08	3.57435e+08	1.19783e+09	6.67334e+08
155	P18428	Lipopolysaccharide-binding protein	24	7	42	7	481	5.39	53.4	1011		1.87804e+09	2.68247e+09	2691706052	4.01104e+08	5.7105e+08	2.37783e+09	1.46737e+09
156	P22314	Ubiquitin-like modifier-activating enzyme 1	15	9	48	9	1058	8.21	117.8	983	1.54126e+07	2.43898e+08	1.17662e+08	1.43159e+08	1.15345e+08	5.87656e+07	9.79083e+07	1.68094e+08
157	Q96PD5	N-acetylmuramoyl-L-alanine amidase	28	7	44	7	576	6.9	62.2	955	3.50384e+08	1.61328e+08	4.06485e+08	340579486	2.75702e+08	3.30624e+08	1.21504e+08	3.93066e+08
158	A0A2U3TZU2	Glucose-6-phosphate isomerase	24	8	65	8	597	8.75	67.2	929		2.96462e+08	2.76376e+08	4.06571e+08	7.22964e+07	7.85877e+07	4.21959e+08	4.01111e+08
159	A0A5C2GHU7	IG c214_light_IGKV1-33_IGKJ5 (Fragment)	43	3	35	1	108	6.71	11.9	928		1.91211e+06	3.07246e+06	9245133	1.47002e+06	2.47744e+06	4.02981e+06	4.75144e+06
160	A0A5C2G7T6	IGL c3777_light_IGKV1D-33_IGKJ4 (Fragment)	44	3	38	1	107	6.8	11.6	917			248095	422418	109406	167106		363744
161	A0A5C2G634	IGL c3876_light_IGKV1-33_IGKJ3 (Fragment)	54	3	35	1	107	6.83	11.5	906								1.3161e+07
162	P32119	Peroxiredoxin-2	46	5	52	5	198	6.62	21.9	899	2.37276e+07	1.64615e+09	1.68897e+09	1.05255e+09	9.32403e+08	9.84794e+08	2.84764e+09	1.10077e+09
163	B4DNW0	N-acyl-L-amino-acid amidohydrolase	29	7	42	7	498	5.14	56	892		6.08326e+07	4.96512e+08	774804552	8.18639e+07	1.04469e+08	3.74401e+08	8.3262e+07
164	Q01469	Fatty acid-binding protein 5	46	7	37	7	135	9.01	15.2	886	4.88603e+06	2.77383e+07	2.83887e+08	2.748e+08	5.49659e+07	3.28897e+07	2.36326e+09	6.22294e+08
165	Q13228	Methanethiol oxidase	41	12	39	12	472	5.14	52.4	874		1.61873e+09	4.93752e+08	482666036	1.61075e+08	2.37479e+08	4.20976e+08	7.81221e+08
166	P27169	Serum paraoxonase/arylesterase 1	34	6	41	6	355	8.03	39.7	852	5.4568e+07	7.17001e+07	2.23567e+08	278615272	5.18363e+07	1.83808e+08	2.99628e+08	2.68982e+08
167	B2R5M8	Isocitrate dehydrogenase [NADP]	24	8	53	8	414	6.79	46.6	833		3.51987e+08	1.16769e+08	4.05639e+08	6.88235e+07	7.67391e+07	1.5775e+09	8.03746e+08
168	A0A5C2GK98	IG c939_light_IGKV3-20_IGKJ2 (Fragment)	36	2	34	1	107	8.18	11.6	832	3.09495e+07			28592630		3.10478e+07	4.40963e+07	3.73038e+07
169	B2R815	cDNA, FLJ93695, highly similar to Homo sapiens serpin peptidase inhibitor, clade A (alpha-1 antiproteinase, antitrypsin), member 4 (SERPINA4), mRNA	25	7	36	7	427	6.04	48.5	830	6.25105e+07	9.18926e+07	5.01535e+08	6.07334e+08	3.83154e+08	4.77854e+08	5.08959e+08	2.74331e+08
170	P00338	L-lactate dehydrogenase A chain	35	8	53	8	332	8.57	36.7	801		5.62563e+08	3.98302e+08	6.69047e+08	7.2601e+07	6.35675e+07	6.20387e+08	3.58378e+08
171	A0A1S5UZ07	Talin-1	8	11	41	11	2558	5.3	271.3	765		2.67218e+07	8.64516e+06	8.75363e+07	4.24965e+06	3.10997e+06	1.2354e+08	9.25656e+07
172	E7EMB3	Calmodulin-2	28	3	31	3	196	7.18	21.7	761		8.51898e+08	3.5486e+08	667642433	2.32093e+08	2.06171e+08	7.71044e+08	5.93809e+08
173	P07900	Heat shock protein HSP 90-alpha	14	7	32	4	732	7.01	84.6	756		5.37625e+07	2.47907e+07	60018420		1.79111e+07	7.08842e+07	5.59423e+07
174	A0A096LPE2	SAA2-SAA4 readthrough	31	4	34	1	208	5.52	23.3	754	1.09757e+08	1.28367e+07				2.44146e+06		1.00879e+08
175	P22792	Carboxypeptidase N subunit 2	11	3	22	3	545	6.48	60.5	748		3.93877e+07	1.21409e+08	218363678	3.61356e+06	6.36518e+06	2.08748e+08	8.52302e+07
176	A0A5C2G2W9	IGL c3618_light_IGKV3-20_IGKJ1 (Fragment)	52	3	25	2	107	7.97	11.5	748				65421200
177	Q53FI7	Four and a half LIM domains 1 variant (Fragment)	26	4	30	4	280	4.96	31.9	744	2.08828e+08	2.39108e+08	1.33155e+08	1.81998e+08	9.57405e+07	9.29344e+07	7.19276e+07	1.21715e+08
178	P52943	Cysteine-rich protein 2	25	2	17	2	208	7.75	22.5	732		4.54339e+08	9.22413e+07	133944056	1.78267e+08	1.43243e+08	9.57615e+07	1.30871e+08
179	B2R888	Monocyte differentiation antigen CD14	26	6	31	6	375	7.3	40	729	3.81888e+08	1.23412e+08	5.12421e+08	91153496	1.39793e+08	1.01244e+08	7.82953e+07	2.70888e+08
180	A0A5C2GNQ0	IG c543_light_IGKV2D-28_IGKJ2 (Fragment)	20	1	33	1	118	6.23	13	720		6.88736e+08	4.82659e+08	913748672	6.32742e+08	5.08283e+08	1.59172e+08	1.10733e+09
181	P16152	Carbonyl reductase [NADPH] 1	36	6	29	6	277	5.36	30.4	718	2.13291e+07	9.65488e+08	4.29752e+08	379287268	3.28805e+08	2.35104e+08	1.91935e+08	2.40465e+08
182	Q04828	Aldo-keto reductase family 1 member C1	26	4	26	3	323	7.44	36.8	703				152244224			1.24535e+08
183	P35579	Myosin-9	12	13	35	13	1960	8.25	226.4	701	2.24437e+08	1.0182e+08	1.78168e+07	7.17145e+07	3.14648e+08	7.504e+08	6.28484e+08	2.4366e+08
184	B8ZWD9	Diazepam binding inhibitor, splice form 1D(2)	25	2	28	2	144	4.96	16.1	697		1.66964e+09	7.91477e+08	1223342129	8.38679e+08	6.60963e+08	2.10818e+09	1.50619e+09
185	P21291	Cysteine and glycine-rich protein 1	37	5	43	5	193	6.6	20.6	693	3.86769e+08	2.92911e+09	5.29074e+08	5.74206e+08	5.33074e+08	4.01266e+08	4.59955e+08	7.02014e+08
186	P14550	Aldo-keto reductase family 1 member A1	38	7	39	6	325	7.24	36.6	690		2.09768e+08	3.3501e+08	770680376	3.68399e+08	3.03381e+08	1.73693e+08	2.49066e+08
187	A0A5C2GK21	IG c268_light_IGKV2-30_IGKJ4 (Fragment)	59	3	20	2	111	6.79	12.1	681				99165008
188	A0A5C2GLZ0	IG c472_heavy_IGHV3-23_IGHD2-15_IGHJ6 (Fragment)	46	4	28	1	131	5.3	14.2	674				17858300	5.73653e+06		1.23509e+07
189	A0A5C2G6K5	IGL c3297_light_IGKV1D-39_IGKJ2 (Fragment)	57	4	30	1	107	4.67	11.6	674							2.35154e+07
190	P04040	Catalase	18	5	25	5	527	6.98	59.7	669	1.98898e+08	2.11806e+08	1.62458e+08	73473616	1.65026e+08	1.58032e+08	4.01014e+08	1.8856e+08
191	P08238	Heat shock protein HSP 90-beta	15	7	41	4	724	5.63	83.2	660	2.52826e+07	9.09448e+07	4.10996e+07	68751134	1.74316e+07	1.06323e+07	1.48687e+08	1.1262e+08
192	A0A5C2FYC9	IGL c1902_light_IGKV2-30_IGKJ1 (Fragment)	32	2	18	1	114	4.97	12.6	652		781450	942738	4.55934e+06		915982	7.07335e+06	3.88197e+06
193	A0A5C2GHE4	IG c288_light_IGKV1D-33_IGKJ3 (Fragment)	28	2	24	1	106	5.71	11.6	652				886573	280555	364292	2.10839e+06	355109
194	B5BU24	14-3-3 protein beta/alpha	12	2	15	1	246	5.64	28.1	650		5.33329e+07	2.17989e+07	57760628	1.79726e+07	1.04988e+07	5.92799e+07	3.55805e+07
195	A0A5C2GU59	IG c1054_light_IGKV1-27_IGKJ1 (Fragment)	37	3	24	1	107	6.68	11.5	642							2.04606e+07
196	P08294	Extracellular superoxide dismutase [Cu-Zn]	39	5	41	5	240	7.21	25.8	635		2.68043e+08	2.93193e+08	412921608	1.00988e+09	8.99392e+08	8.62918e+08	5.19699e+08
197	A0A5C2G130	IGL c2250_light_IGLV3-10_IGLJ3 (Fragment)	38	2	25	2	108	8.18	11.6	626	4.04325e+08	5.63468e+08	1.90247e+08	988356255	5.692e+08	5.45995e+08	5.34504e+08	5.87468e+08
198	Q96IY4	Carboxypeptidase B2	24	5	39	5	423	6.52	48.4	620	1.94158e+08	1.43034e+08	4.45228e+08	555412327	7.57955e+07	7.24295e+07	2.87215e+08	6.14671e+08
199	Q15847	Adipogenesis regulatory factor	70	2	34	2	76	7.03	7.9	620		1.96579e+08	8.53054e+07	382926952	3.77137e+07		3.99118e+08	5.83568e+08
200	A0A2R8Y7X9	GLOBIN domain-containing protein	29	4	33	3	168	8.73	18.4	615		8.78906e+07	6.18371e+08		3.70567e+08	3.28298e+08	4.55974e+08	1.03261e+07
201	A0A0K0K1L1	Carbonic anhydrase	39	7	56	7	260	6.37	29.2	614	2.53481e+08	1.1398e+09	9.04635e+08	532133549	5.75854e+08	1.1836e+09	1.1955e+09	4.62499e+08
202	P09382	Galectin-1	12	1	7	1	135	7.53	14.7	610		8.31713e+08	1.78178e+08	363314560	2.75547e+08	3.50798e+08	4.24514e+08	3.03806e+08
203	Q9UBQ7	Glyoxylate reductase/hydroxypyruvate reductase	28	5	21	5	328	7.17	35.6	606		7.36851e+07	3.00328e+07	27540328	1.81238e+07	1.12664e+07	2.12766e+07	2.1186e+07
204	O43866	CD5 antigen-like	23	4	24	4	347	7.52	38.1	599	3.1677e+07	1.04222e+07	7.26123e+07	152812574	6.70699e+06	1.56447e+07	1.05943e+08	1.32127e+08
205	Q59EJ3	Heat shock 70kDa protein 1A variant (Fragment)	12	4	25	4	709	7.46	77.4	588			6.35092e+07	119311286			8.2594e+07	8.98385e+06
206	P08670	Vimentin	27	8	29	8	466	7.3	53.6	586		9.92315e+07	2.15628e+08	300754228	5.9893e+07	7.39417e+07	1.92449e+09	1.5433e+09
207	Q9Y281	Cofilin-2	31	3	15	2	166	5.26	18.7	585		3.46681e+07	2.01218e+07	7068685	1.173e+07		2.22343e+07	2.15746e+07
208	A0A5C2G7Z5	IGL c3867_light_IGKV1-6_IGKJ1 (Fragment)	32	2	16	1	107	6.84	11.6	579		1.11835e+08	2.65591e+07	205198948	1.14351e+08	1.70195e+08	1.2388e+08	1.34917e+08
209	A0A5C2G0Y1	IGL c2106_light_IGKV3-20_IGKJ4 (Fragment)	36	2	22	1	108	7.12	11.6	577			9.01293e+07	91920448	7.77299e+07	7.03014e+07	7.90701e+07
210	A0A0A0MSS8	Aldo-keto reductase family 1 member C3	24	4	24	3	323	7.18	36.8	576		4.37713e+06	8.4122e+06	18558902		1.0903e+07	1.69201e+07	1.03768e+07
211	A0A5C2FXY6	IGL c1752_light_IGKV1D-13_IGKJ4 (Fragment)	32	2	14	1	107	4.83	11.6	567				25791942	1.89239e+07
212	A0A024QZT9	NAD(P)H dehydrogenase, quinone 2, isoform CRA_a	19	2	21	2	231	8.15	25.9	560		1.69616e+07	2.71728e+07	26847262	1.30077e+07	7.44266e+06	4.81117e+07	1.2372e+07
213	P43652	Afamin	14	6	26	6	599	8.47	69	556	6.88351e+08	1.12659e+08	2.59385e+08	48903216	3.37916e+08	5.24904e+08		8.40278e+08
214	Q96KP4	Cytosolic non-specific dipeptidase	30	8	23	8	475	6.28	52.8	556		1.04586e+08	2.90907e+08	491488760	8.43055e+07	1.43756e+08	2.09806e+08
215	P21399	Cytoplasmic aconitate hydratase	15	7	27	7	889	7.87	98.3	548	1.52579e+07	1.27514e+08	7.56386e+07	190336612		3.79249e+07	2.11376e+08	2.62919e+08
216	A0A7S5C338	IGH c1918_heavy_IGHV5-51_IGHD3-22_IGHJ3 (Fragment)	45	4	32	2	125	7.37	13.9	543			3.98955e+07	102459936		3.2831e+07	5.87003e+07	2.70692e+07
217	A0A6Q8PGK1	Heat shock 27 kDa protein	41	5	28	5	215	5.05	23.7	533	3.63378e+07	4.57647e+08	1.22326e+08	637103416	1.94037e+08	1.75253e+08	6.67738e+08	6.32364e+08
218	A0A1U9X8W4	C3/C5 convertase	14	6	24	1	752	7.05	83.3	529		1.36778e+07	2.30153e+07	114668883	1.42199e+07	1.2229e+07		7.25996e+07
219	P13797	Plastin-3	20	9	43	8	630	5.1	70.8	524	1.1998e+07	4.5487e+08	1.35076e+08	201689981	7.39882e+07	8.38729e+07	1.17628e+08	1.68154e+08
220	A0A7S5C293	IGH c2557_heavy_IGHV5-51_IGHD3-10_IGHJ6 (Fragment)	31	3	23	1	130	6.65	14.5	509			3.49884e+07	122238680			1.54755e+07
221	A0A5C2G7Q5	IGL c387_light_IGKV3-20_IGKJ1 (Fragment)	38	3	18	1	109	8.38	11.9	507		4.84574e+07	5.00791e+07	106553552	3.28929e+07	3.79779e+07	4.12269e+07	4.65194e+07
222	Q14520	Hyaluronan-binding protein 2	22	4	21	4	560	6.95	62.6	494	1.39236e+07	1.62634e+07	1.88616e+08	370572426	1.37759e+08	3.90855e+07	3.4169e+07	4.53818e+08
223	A8K9C4	Elongation factor 1-alpha	21	5	33	5	462	5.91	50.2	486	4.99184e+07	5.28956e+08	4.38477e+08	8.69409e+08	1.40091e+08	1.34192e+08	6.8551e+08	9.36676e+08
224	Q96IU4	Protein ABHD14B	41	5	20	5	210	7.09	22.3	485		4.36662e+08	1.26435e+08	66988856	1.64664e+08	6.2239e+07	9.34101e+07	2.50948e+07
225	Q05CP7	Fatty acid-binding protein 1 (Fragment)	40	3	12	3	134	5.81	15.1	471		2.42998e+08	3.25096e+08	281713983	4.89368e+08	3.91342e+08	4.39938e+08	5.62178e+07
226	A0A7T0PXM4	Immunglobulin kappa chain variable region (Fragment)	36	2	21	1	108	8	11.8	470							5.28657e+08
227	Q9NZN4	EH domain-containing protein 2	29	8	24	8	543	5.22	61.1	468		1.82564e+08	5.62196e+07	199928292	3.8233e+07	1.56768e+07	2.42794e+08	6.97873e+08
228	B4DLV7	Rab GDP dissociation inhibitor	35	9	19	4	449	5.16	51.1	463		1.37132e+08				7.45795e+06	3.77277e+07	4.44641e+07
229	X6RBG4	Uromodulin	14	4	25	4	689	4.56	75.6	454		884519	1.24991e+08		3.70047e+07	2.93352e+07	8.09918e+08	8.56876e+07
230	P62258	14-3-3 protein epsilon	27	5	22	4	255	6.23	29.2	449		1.62922e+08	1.59392e+08	1.91014e+08	6.64602e+07	3.19187e+07	3.24866e+08	1.95705e+08
231	O00299	Chloride intracellular channel protein 1	35	4	17	4	241	5.91	26.9	445		6.76098e+08	1.14834e+08	184041152	2.63133e+08	2.70692e+08	1.33116e+08	4.44324e+07
232	P17174	Aspartate aminotransferase, cytoplasmic	15	3	24	3	413	8.34	46.2	444	1.99033e+08	1.23591e+08	3.89162e+08	644561732	5.95138e+07	7.39745e+07	3.83469e+08	3.79786e+08
233	A0A5C2GYG9	IG c1429_light_IGKV1-5_IGKJ2 (Fragment)	36	2	19	1	107	5.39	11.7	438		6.80872e+07	9.2332e+07		1.11714e+08	6.58243e+07	8.48839e+07	1.25989e+08
234	O94760	N(G),N(G)-dimethylarginine dimethylaminohydrolase 1	30	4	21	4	285	11	31.1	437		4.27891e+07	1.78705e+07	24528458	2.383e+07	3.22527e+07		1.18476e+07
235	P67936	Tropomyosin alpha-4 chain	16	2	20	2	248	5.44	28.5	431		2.87796e+08	9.46426e+07	134070424		4.07099e+07	6.48709e+07	7.03382e+07
236	A0A5C2GX39	IG c1513_light_IGKV3-11_IGKJ4 (Fragment)	36	2	21	1	107	6.04	11.8	427					8.08833e+06	8.36556e+06
237	P22352	Glutathione peroxidase 3	16	3	30	3	226	5.54	25.5	424	4.3795e+07	2.44469e+09	1.02554e+09	3342379392	3.47005e+09	3.60142e+09	1.05161e+10	2.45689e+09
238	P36871	Phosphoglucomutase-1	34	11	33	3	562	7.64	61.4	423				21876160		9.17891e+06	2.6012e+07
239	A0A5C2FZQ7	IGL c1760_light_IGKV3-11_IGKJ2 (Fragment)	36	2	20	1	109	5.31	11.9	422			1.14963e+07	373812020				2.55803e+07
240	A8K718	cDNA FLJ77502	32	6	19	6	315	7.8	35.1	421		1.16998e+08	3.49673e+08	547553260	4.11306e+08	3.46782e+08	1.21344e+08	8.42935e+07
241	A0A5C2GT18	IG c561_light_IGKV3-11_IGKJ4 (Fragment)	37	2	19	1	106	8.06	11.5	421		1.34322e+07	1.14492e+07			1.6602e+07	5.00116e+07	1.69454e+07
242	Q6NZI2	Caveolae-associated protein 1	11	3	23	3	390	6.87	43.5	417		5.30696e+06	6.49726e+06	2.37466e+07		2.33324e+06	8.46436e+07	6.24556e+07
243	P52209	6-phosphogluconate dehydrogenase, decarboxylating	12	3	12	3	483	8.13	53.1	416		9.94684e+07	8.3559e+07	162860446	2.04345e+07		2.46733e+08	2.26468e+08
244	P02741	C-reactive protein	18	5	45	5	224	8.12	25	415	7.94512e+08	6.75003e+09	3.84174e+09	3.13503e+09	2.50757e+09	2.91837e+09	1.88805e+09	2.98867e+09
245	P51911	Calponin-1	37	5	31	5	297	5.25	33.2	415			9.81571e+07	8.27604e+06			3.42905e+07	2.87976e+07
246	A0A5C2FY75	IGL c1842_light_IGKV1D-43_IGKJ1 (Fragment)	17	1	12	1	107	9.58	11.5	414		2.25271e+07	2.42813e+08		1.20386e+08
247	A0A0B4J2C3	Translationally-controlled tumor protein	31	2	20	2	197	5.68	22.6	411		2.58336e+08	1.25803e+08	70471728	8.85747e+07	7.44457e+07	1.11569e+08	1.43318e+08
248	A0A5C2GIP6	IG c921_heavy_IGHV3-15_IGHD3-16_IGHJ4 (Fragment)	31	2	14	1	121	6.64	13	402		3.16005e+07
249	A0A3G1HEF1	Mutant serpin family A member 7	13	3	26	3	415	5.63	46.3	390		6.73975e+07	1.49883e+08	338161984	1.36815e+08	1.40768e+08	8.79241e+07	4.34733e+08
250	Q6FIE5	14 kDa phosphohistidine phosphatase	29	2	22	2	125	7.24	13.8	384		2.54723e+08	5.22195e+07	91952516	6.08832e+07	8.87583e+07	9.54446e+07	6.59094e+07
251	P05160	Coagulation factor XIII B chain	9	3	14	3	661	5.17	75.5	383			3.33119e+07	59477064			1.52135e+07	8.63001e+07
252	A0A5C2G2K2	IGL c3382_light_IGKV1D-12_IGKJ4 (Fragment)	37	3	21	3	107	8.48	11.4	370		871835	3.23917e+06	3.63241e+06		476973	3.57908e+06
253	A0A0J9YXN7	Perilipin-4	14	7	39	7	1372	7.03	135.9	366		1.6756e+07	4.08719e+06	5.28185e+07	2.13276e+06	5.66785e+06	7.49346e+07	1.3064e+08
254	Q09666	Neuroblast differentiation-associated protein AHNAK	6	9	35	9	5890	7.17	628.7	361		4.00752e+07	6.06709e+07	125880492	1.25139e+07	1.57355e+07	1.45576e+08	1.83769e+08
255	O43488	Aflatoxin B1 aldehyde reductase member 2	9	2	11	2	359	5.44	39.6	361		2.64489e+07	2.17742e+07	41192206	1.99433e+06		2.18181e+07	7.37498e+06
256	P49773	Adenosine 5'-monophosphoramidase HINT1	55	3	39	3	126	5.47	13.8	360	4.32683e+07	3.77632e+08	1.5394e+08	1.93339e+08	2.34493e+08	1.99614e+08	2.346e+08	1.01716e+08
257	P10768	S-formylglutathione hydrolase	28	4	28	4	282	6.42	31.4	354		2.89328e+08	1.36041e+08	1.65384e+08	9.85872e+07	9.36903e+07	1.27717e+08	1.44421e+08
258	A0A5C2G3U7	IGL c973_light_IGKV3-20_IGKJ1 (Fragment)	52	3	19	2	108	5.25	11.7	345					1.30479e+07		3.95404e+07	2.76695e+07
259	O00244	Copper transport protein ATOX1	54	2	23	2	68	6.09	7.4	340	743790	1.72412e+08	6.3145e+07	3.7519e+07	1.59576e+08	9.82472e+07	5.97109e+07	9.15895e+07
260	A0A5C2G7D7	IGL c384_light_IGLV3-21_IGLJ2 (Fragment)	59	3	19	2	110	5.81	11.7	339				56257472	2.55659e+07	6.23168e+07
261	A0A5C2GAW1	IGL c562_light_IGKV1D-39_IGKJ1 (Fragment)	35	2	17	2	107	6.05	11.7	338		2.71454e+07	1.40647e+07	36094236	5.25528e+07	3.92017e+07	9.3048e+07	7.94225e+07
262	P30044	Peroxiredoxin-5, mitochondrial	19	3	22	3	214	6.05	22.1	337	9.18898e+06	4.7715e+08	1.67745e+08	167933808	1.29411e+08	1.50316e+08	2.66356e+08	2.44662e+08
263	P50453	Serpin B9	15	4	19	3	376	6.01	42.4	334		1.91566e+08	1.03439e+07	20047686	1.00861e+07	1.76668e+07	5.91508e+06	1.29433e+07
264	A0A5C2G146	IGL c2852_light_IGKV3-20_IGKJ2 (Fragment)	31	2	12	1	108	6.1	11.7	334			1.38607e+07	19386292	1.71035e+07	7.80159e+06		5.81863e+07
265	B4DPQ0	Complement subcomponent C1r	22	8	25	8	719	8.29	81.8	331		6.488e+07	1.43091e+08	108941236	4.95277e+07	4.89192e+07	1.77553e+08	9.39327e+07
266	Q5T7Y6	Protein S100	10	1	8	1	147	8.27	15.9	331		3.71166e+07	5.00316e+07	93630928	1.65466e+07	2.54816e+07	3.30359e+08	3.52565e+07
267	Q15181	Inorganic pyrophosphatase	19	3	11	3	289	6.73	32.6	330		1.28834e+08	2.95512e+07	132797484	4.60406e+07			1.2569e+08
268	D6R956	Ubiquitin carboxyl-terminal hydrolase	30	4	27	4	241	6.13	26.8	329		1.51533e+08	1.02528e+08	193033148	5.55455e+07	5.20852e+07	5.12264e+07	1.16145e+08
269	A0A5C2GAN2	IGH + IGL c266_light_IGKV1-27_IGKJ4 (Fragment)	18	2	8	2	107	5.72	11.3	329		1.0459e+07	1.69229e+07	122422656			2.68247e+08	1.75911e+08
270	O75368	SH3 domain-binding glutamic acid-rich-like protein	39	2	13	2	114	6.09	12.8	327		1.69994e+08	6.2602e+07	60526248	4.02292e+07	5.6309e+07	3.63436e+07
271	Q9HCB6	Spondin-1	13	5	31	5	807	8.1	90.9	321	7.19785e+07	8.78289e+08	8.69244e+08	876074333	1.06956e+09	5.26541e+08	8.79055e+08	1.00278e+09
272	A0A5C2G2I9	IGL c3389_light_IGKV1D-39_IGKJ3 (Fragment)	32	2	18	1	107	5.9	11.6	317		6.30848e+07	6.68251e+07	181823564	1.71879e+08	1.764e+08	1.44712e+08	1.56975e+08
273	P30740	Leukocyte elastase inhibitor	20	5	16	4	379	6.58	42.7	313		7.97729e+07	2.16819e+07	44694312	2.40998e+07	2.4451e+07	2.56449e+07	3.08981e+07
274	H0YAC1	Plasma kallikrein (Fragment)	11	3	20	3	686	7.09	76.8	312							5.16254e+07
275	P02751	Fibronectin	9	10	29	10	2477	5.94	272.2	305	2.12014e+07	4.7974e+07	1.14795e+06		1.20404e+08	4.66966e+07	3.89424e+07	2.38324e+07
276	P62979	Ubiquitin-40S ribosomal protein S27a	10	1	8	1	156	7.24	18	304		6.49703e+08	4.41555e+08	674284448	2.49099e+08	1.6102e+08	8.98742e+08	4.33922e+08
277	B2RCQ6	cDNA, FLJ96222, highly similar to Homo sapiens betaine-homocysteine methyltransferase (BHMT), mRNA	18	5	12	5	406	7.12	44.9	299	2.48272e+07	1.67977e+07	3.33462e+07	419751924			7.92916e+07
278	A0A5C2G6H1	IGL c2013_light_IGKV1D-39_IGKJ3 (Fragment)	32	2	13	1	107	6.46	11.6	297				86185968			9.06832e+07
279	A0A890W0L6	Light chain variable region (Fragment)	29	2	13	1	107	6.4	11.6	296		238336	841579	986046	339265	676429	912375	700177
280	A0A5K1VW95	Malate dehydrogenase	14	4	17	4	353	6.52	38.6	295	3.76072e+07	4.86578e+08	3.18795e+08	4.83634e+08	2.2525e+08	2.12525e+08	3.1043e+08	4.83138e+08
281	Q9UGM5	Fetuin-B	10	2	21	2	382	5.24	42	293		4.96478e+06	4.26827e+07	112401696	1.71575e+07	2.20402e+07	9.69103e+06	1.02222e+08
282	O95865	N(G),N(G)-dimethylarginine dimethylaminohydrolase 2	33	5	9	5	285	5.74	29.6	287		1.14557e+08	2.62347e+06					8.73174e+06
283	Q9Y696	Chloride intracellular channel protein 4	25	4	15	4	253	6.77	28.8	281		3.84173e+08	5.11899e+07	70015734	8.0263e+07	3.92112e+07	1.42308e+07	7.9023e+06
284	Q06830	Peroxiredoxin-1	32	5	20	5	199	8.05	22.1	281		1.05301e+08	1.00741e+08	133788600	2.27387e+07	4.34788e+07	1.09852e+08	9.62166e+07
285	P61626	Lysozyme C	19	1	14	1	148	8.28	16.5	276		4.04542e+07	4.14892e+08	103510872	1.34999e+08	1.23835e+08	1.10892e+08	8.01442e+07
286	P13639	Elongation factor 2	10	5	17	5	858	5.05	95.3	275	3.57753e+07	1.11489e+08	5.17772e+07	90512308	3.55221e+08	1.26654e+07	7.62697e+07	4.97981e+08
287	A0A7S5C4E3	IGH c4003_heavy_IGHV3-73_IGHD2-15_IGHJ4 (Fragment)	15	1	8	1	130	5.76	13.9	275		3.49194e+07	4.96427e+07	170273104	3.56062e+07	2.55735e+07	1.25691e+08	1.95961e+08
288	P52565	Rho GDP-dissociation inhibitor 1	25	3	11	3	204	5.73	23.2	270		5.48696e+08	9.8011e+07	1.94867e+08	1.51059e+08	1.75359e+08	2.05422e+08	1.97375e+08
289	F5GXR3	Parathymosin	11	1	13	1	104	6.01	12.1	269	12246.4	2.03872e+06	1.06143e+06	2.85759e+06	89039.4	204595	663266	1.20285e+06
290	A6XMH4	Beta-2-microglobulin	18	1	18	1	124	8.27	14.4	269	7.64803e+07	3.25869e+08	3.3877e+08	168934300	1.84437e+07	3.01691e+08	1.94219e+08	3.26773e+08
291	P11171	Protein 4.1	3	1	6	1	864	5.62	97	268		3.01465e+06			714577	1.30187e+06	2.72505e+06
292	P02462	Collagen alpha-1(IV) chain	4	3	19	3	1669	5.63	160.5	263	1.44242e+08			46179608	2.88248e+07	3.00299e+07
293	A0A5C2GWW5	IG c1312_light_IGLV1-40_IGLJ2 (Fragment)	26	2	7	1	112	6.54	11.5	263					2.90272e+07	2.40503e+07
294	A0A5C2GVR8	IG c923_light_IGLV6-57_IGLJ7 (Fragment)	40	2	5	2	111	6.95	12	262		3.76055e+07		37027624	3.42795e+07	3.38426e+07	2.42437e+07
295	A0A7S5C036	IGH c1089_heavy_IGHV3-11_IGHD4-23_IGHJ5 (Fragment)	33	3	13	2	124	5.5	13.7	261				87955768		7.51038e+07	3.23908e+07	6.06805e+07
296	A0A5C2G1A6	IGL c1715_light_IGKV1-27_IGKJ1 (Fragment)	32	2	9	2	107	6.07	11.7	258		4.92576e+06	2.27341e+07	32385656	5.92636e+06	8.03642e+06	5.75016e+07
297	A0A5C2GBW2	IGH + IGL c636_light_IGKV2-28_IGKJ2 (Fragment)	21	1	8	1	112	6.25	12.3	256				102909240			1.21427e+08	1.88568e+07
298	P05546	Heparin cofactor 2	11	4	16	4	499	5.02	57	251		6.38435e+07	2.60944e+08	340893088	1.50213e+08	1.7887e+08	4.47183e+08	3.44843e+08
299	A0A7S5C010	IGH c1663_heavy_IGHV3-49_IGHD2-21_IGHJ4 (Fragment)	21	3	12	2	128	6.28	14.3	249		5.10931e+07	5.87733e+07	197478610	7.56334e+07			8.47715e+07
300	G3V2W1	Protein Z-dependent protease inhibitor	7	2	8	2	484	7.02	55.1	246		3.28641e+07	1.1021e+07	65001040		3.35541e+07	2.06826e+07	6.15594e+07
301	A8K1D2	LIM and SH3 domain protein 1	22	3	97	3	261	7.3	29.6	243	5.40752e+07	2.88816e+08	3.71383e+07	7.22982e+07	6.08977e+07	8.836e+07	9.51757e+07	9.80254e+07
302	A0A161I202	Lactotransferrin	13	5	6	5	711	5.8	78.3	239							1.68295e+08
303	A0A5C2G0R8	IGL c2841_light_IGLV3-21_IGLJ2 (Fragment)	43	2	18	1	108	7.39	11.4	238								2.849e+08
304	P61106	Ras-related protein Rab-14	14	1	13	1	215	8.09	23.9	237		1.29653e+07	6.89757e+06	11204732	1.92981e+06	4.24898e+06	1.12002e+07	8.205e+06
305	E2RVJ0	Anion exchange protein	5	3	11	3	912	7.02	101.9	236		1.12495e+08	5.87437e+07	11862007	8.9364e+07	8.96336e+07	2.18635e+08	2.78173e+07
306	P34096	Ribonuclease 4	12	1	15	1	147	5.86	16.8	235	4.48201e+07	3.19128e+07	2.94731e+07	45833359	1.54452e+07	1.55399e+07	3.20143e+07	5.31462e+07
307	A0A5C2G2D4	IGL c3329_light_IGLV3-21_IGLJ1 (Fragment)	43	2	16	1	108	4.59	11.6	235		2.29678e+07		19233298
308	P04271	Protein S100-B	40	2	11	2	92	5.48	10.7	233		5.51759e+07		188030720			5.22608e+08	3.73815e+08
309	D3DPK5	SH3 domain binding glutamic acid-rich protein like 3, isoform CRA_a (Fragment)	7	2	25	2	257	6.71	26.8	228	3.02792e+07	1.98631e+08	1.08478e+08	108507308	1.35538e+08	1.3365e+08	7.90077e+07	1.57619e+08
310	A0A7T0LNB2	Immunglobulin heavy chain variable region (Fragment)	20	2	5	1	130	4.88	14.4	227		1.70311e+07	2.98728e+07	19837098			9.20527e+07
311	P01591	Immunoglobulin J chain	31	2	15	2	159	8.46	18.1	223				8940977			5.90133e+06
312	G3XAK1	Hepatocyte growth factor-like protein	13	4	21	4	725	6.39	81.9	221		4.10503e+06	2.72231e+07	4.17123e+06	1.00117e+07	7.70655e+06	1.13209e+08	8.39893e+07
313	B7Z1F9	Glutathione S-transferase	15	3	11	3	225	6.8	25.6	221		3.51542e+07	1.79981e+08	13738834	1.87363e+08	2.47486e+08	3.27948e+07
314	Q15582	Transforming growth factor-beta-induced protein ig-h3	13	5	21	5	683	5.67	74.6	220		6.62029e+07	1.58608e+08	231919336	6.8152e+07	1.51623e+08	1.8704e+08	1.70636e+08
315	F5GXS2	Actinin, alpha 4, isoform CRA_a	10	6	12	3	911	6.9	104.8	219		1.24695e+07		33726020			7.77242e+07	1.23703e+07
316	P58546	Myotrophin	38	2	13	2	118	6.28	12.9	216	1.60213e+07	1.02792e+08	8.11261e+07	58952608	1.23049e+07	1.82447e+07	1.00297e+08	6.33634e+07
317	P08572	Collagen alpha-2(IV) chain	3	2	13	2	1712	5.38	167.4	212				66004216	2.40451e+07	3.21771e+07	1.16449e+07	7.93853e+06
318	A0A024R825	Carbonic anhydrase	21	3	21	3	260	6.47	29.6	206		1.46514e+08	1.02029e+07		7.51533e+07	5.96816e+07	3.2206e+07	3.66205e+07
319	G3V4P8	Glia maturation factor beta (Fragment)	18	1	15	1	150	8.13	17.5	191		1.77834e+07		17315062			1.2248e+07
320	Q16610	Extracellular matrix protein 1	16	4	21	4	540	8.31	60.6	190	3.16319e+07	1.83826e+07	9.69818e+06		1.61205e+07	2.06953e+07	3.88721e+07
321	P02743	Serum amyloid P-component	18	3	12	3	223	4.89	25.4	188		3.96023e+08	2.2759e+08	767433348	6.02164e+07	4.22802e+08	6.41346e+08	2.07742e+08
322	B2RDE8	cDNA, FLJ96580, highly similar to Homo sapiens hepatoma-derived growth factor (high-mobility group protein 1-like) (HDGF), mRNA	20	3	12	3	240	8.27	26.8	187		2.21177e+07	2.0471e+07	4.80454e+06			3.04528e+07	2.96973e+07
323	Q8IUX7	Adipocyte enhancer-binding protein 1	4	3	7	3	1158	6.02	130.8	187				2.86926e+07	1.15721e+06		5.29755e+07
324	Q16658	Fascin	8	2	12	2	493	5.02	54.5	186		5.77986e+07	1.8022e+07	41882970	2.70578e+07	2.19615e+07	1.57202e+07	4.41914e+07
325	K7ER74	Apolipoprotein C-II	12	1	2	1	178	8.79	20	186		1.7377e+07		8706165			2.32224e+07	1.97304e+07
326	A8KAJ3	cDNA FLJ77823, highly similar to Homo sapiens EGF-containing fibulin-like extracellular matrix protein 1, transcript variant 3, mRNA	12	2	28	2	493	5.03	54.6	185	2.23252e+07	2.06388e+07	3.10288e+07	4.57751e+07	2.34497e+07	2.73328e+07	5.84146e+07	2.61418e+07
327	A0A7S5C4P5	IGH c4118_heavy_IGHV3-23_IGHD6-13_IGHJ1 (Fragment)	34	3	11	1	122	6.61	13.2	185				8883463	1.01094e+07	1.12842e+07	1.85191e+07
328	P16930	Fumarylacetoacetase	16	4	9	4	419	8.66	46.3	184				52881774			8.53818e+07	2.66719e+07
329	P09467	Fructose-1,6-bisphosphatase 1	27	6	20	6	338	5.12	36.8	183		4.82458e+07	1.96457e+08	238941230	1.64356e+08	1.90039e+08	5.36687e+07	5.7061e+07
330	P55263	Adenosine kinase	9	2	26	2	362	6.29	40.5	181		1.89776e+06	1.45601e+06	3.53008e+06	625473	1.509e+06	5.11518e+06	3.77986e+06
331	A0A5C2GIX2	IG c332_light_IGLV3-25_IGLJ2 (Fragment)	18	1	11	1	108	5.05	11.6	180		1.42122e+07	2.73916e+07	37441824	4.10199e+07	3.39117e+07	5.69042e+07	1.41301e+07
332	P01833	Polymeric immunoglobulin receptor	12	4	12	4	764	5.05	83.2	175		3.97761e+06	1.04842e+07				4.02216e+07
333	P41222	Prostaglandin-H2 D-isomerase	17	2	4	2	190	5.64	21	173			3.5966e+07		1.05649e+07	1.49039e+07		8.67682e+07
334	P13796	Plastin-2	11	4	17	3	627	5.5	70.2	172		6.12416e+07	3.12468e+07	2.32911e+07	200767	1.22331e+07	9.89394e+06	1.09347e+08
335	P00742	Coagulation factor X	11	3	6	3	488	7.37	54.7	168			6.02794e+06	31961426		4.73545e+06	8.91198e+06	1.23508e+07
336	Q5XTR9	Hemoglobin delta-beta fusion protein (Fragment)	100	3	11	1	34	6.99	3.9	168		1.67501e+08	1.31188e+08		1.44061e+08	1.61113e+08	4.03722e+08
337	Q15365	Poly(rC)-binding protein 1	19	3	8	3	356	6.87	37.5	167				15367946			9.1466e+06
338	P04003	C4b-binding protein alpha chain	7	3	7	3	597	7.08	67	166			1.59135e+07		4.59783e+06			8.14364e+07
339	A0A7S5EUI9	IGH c960_heavy_IGHV3-74_IGHD2-15_IGHJ3 (Fragment)	34	3	10	2	120	7.27	13.2	166			6.55468e+07	71727040			7.54491e+07
340	P07358	Complement component C8 beta chain	12	3	20	1	591	6.79	67	165	1.18258e+08	1.60718e+08	4.13094e+08	126248016	2.56702e+08	2.11322e+08	3.71781e+08	5.02524e+08
341	Q02952	A-kinase anchor protein 12	11	8	22	8	1782	9.14	191.4	162		2.79444e+07	863998	29521339		354298	2.45916e+07	2.3417e+07
342	A6XNE2	Adipsin	15	2	20	2	260	8.02	27.8	161	1.92641e+08	8.73904e+07	1.67578e+08	71984972	1.0758e+08	1.12355e+08	1.21371e+08	1.97352e+08
343	P80723	Brain acid soluble protein 1	13	1	14	1	227	4.92	22.7	159		3.6044e+06	1.72243e+06	2456636	205616	597743	870679	1.94933e+06
344	P00488	Coagulation factor XIII A chain	9	4	15	4	732	6.48	83.2	158	1.92141e+06	5.16727e+06	3.65928e+07	1.58293e+07	1.1917e+06	1.68086e+06	2.10544e+07	4.58402e+07
345	P11142	Heat shock cognate 71 kDa protein	11	5	13	5	646	7.02	70.9	150		8.02797e+07	6.58498e+07	79589304		2.77231e+07	1.25546e+08	6.29562e+07
346	Q6EMK4	Vasorin	2	1	7	1	673	5.52	71.7	150		4.37706e+07	4.87816e+07		4.41648e+07	3.83652e+07	4.72603e+07	5.28774e+07
347	A0A2R8YDT1	Glutamine synthetase	17	4	8	4	507	5.58	57.1	150		1.05421e+07		17813980			7.62571e+07	8.93808e+07
348	Q15121	Astrocytic phosphoprotein PEA-15	22	2	16	2	130	7.49	15	149		1.14498e+08	3.01631e+07	45394072	3.55003e+07	3.42873e+07	4.039e+07	4.65087e+07
349	A0A5C2G0A9	IGL c2592_light_IGKV1-12_IGKJ5 (Fragment)	32	2	12	2	107	5.59	11.7	148		1.50626e+08	2.66017e+07	266500712	1.38221e+08	1.59622e+08	2.17602e+08	2.11699e+08
350	Q59G10	Formyltetrahydrofolate dehydrogenase (Fragment)	7	5	9	5	954	5.92	104	148				8.368e+06		1.75979e+07	1.36925e+08	6.92874e+07
351	Q05682	Caldesmon	7	3	16	3	793	4.82	93.2	147		847793	921613	1.45807e+07	48032.4	268669	9.35646e+06	5.33105e+06
352	A0A087X1N8	Serpin B6	23	6	15	6	395	6.83	44.8	146		2.00278e+08	2.12491e+07	66758482	1.19048e+08	2.32897e+07	3.3549e+07	5.13045e+07
353	A0A5C2GUS3	IG c267_heavy_IGHV2-70_IGHD3-3_IGHJ6 (Fragment)	16	1	3	1	134	6.76	15.2	143				88984408
354	A8K2N0	cDNA FLJ77835, highly similar to Homo sapiens complement component 1, s subcomponent (C1S), transcript variant 2, mRNA	7	3	9	3	688	5.43	76.6	142	4.7717e+07	2.57383e+07	3.71706e+07	68544200		2.83662e+07	6.73055e+07	1.75849e+08
355	Q5EC54	Heterogeneous nuclear ribonucleoprotein K	5	1	6	1	464	5.6	51	142		1.0414e+07		6.63928e+06				1.97894e+07
356	Q9BR76	Coronin-1B	8	2	10	2	489	7.88	54.2	141		1.27783e+07	6.52726e+06	2.01231e+07	534499	879497	9.92665e+06	2.16326e+06
357	A0A5C2GNX4	IG c870_heavy_IGHV3-66_IGHD3-16_IGHJ1 (Fragment)	34	3	8	1	119	6.15	12.8	141							4.16278e+07	2.8334e+08
358	A0A5C2GW09	IG c1641_light_IGKV1-6_IGKJ4 (Fragment)	32	2	5	1	107	6.79	11.5	139		3.48971e+06	4.60071e+06	27354536	1.43136e+07	2.86418e+07
359	A0A5C2FUP9	IGL c599_light_IGKV2D-28_IGKJ4 (Fragment)	21	1	7	1	112	7.84	12.1	138		1.77019e+08
360	P10599	Thioredoxin	60	3	8	3	105	7.14	11.7	135		2.83553e+08	2.07422e+08	135925680	1.76738e+08	1.70692e+08	1.04543e+08	9.04239e+07
361	A0A5C2GGV2	IG c464_light_IGKV3-20_IGKJ4 (Fragment)	47	2	4	2	107	6.98	11.4	135				50214034	1.02915e+07			4.61012e+07
362	H0YMW4	Annexin	20	5	9	5	367	5.66	41.9	133		1.66387e+07	1.34093e+07	20992582	2.84594e+07	1.90446e+07	7.29557e+07	5.20879e+07
363	P61970	Nuclear transport factor 2	45	3	8	3	127	5.33	14.5	133		2.14813e+08	6.90789e+07	70628768	1.52893e+07	5.64311e+07	1.01919e+08	6.66361e+07
364	A0A1C7CYX9	Dihydropyrimidinase-related protein 2	13	4	12	4	677	8.32	73.5	132	5.15487e+07	2.08057e+08	6.62914e+07	196016672	4.56933e+07	5.9563e+07	7.94848e+07	1.01984e+08
365	A0A0A0MR85	Glutathione transferase	14	2	6	1	218	6.95	25.5	128			3.36939e+06			5.05914e+07	7.64146e+07	4.10217e+07
366	B0YJC6	Vitamin K-dependent protein Z variant 1	6	1	4	1	421	7.01	46.9	128					2.64503e+06	4.78241e+06	1.20822e+07
367	B4DUC8	S-methyl-5'-thioadenosine phosphorylase	6	1	6	1	300	5.66	33.2	127		1.7707e+07	7.29046e+06	8.05989e+06	3.51234e+06	3.17761e+06	4.90231e+06	1.04507e+07
368	A0A7S5C3A0	IGH c2299_heavy_IGHV3-15_IGHD6-13_IGHJ4 (Fragment)	16	1	4	1	122	6.7	13.2	127				12475628	7.22702e+06	1.05921e+07		1.09344e+07
369	P98160	Basement membrane-specific heparan sulfate proteoglycan core protein	2	3	14	3	4391	7.18	468.5	126		4.55574e+06	3.08649e+06	8.04269e+06	9.41829e+06	1.00971e+07	2.5219e+07	6.82811e+06
370	Q9Y2S2	Lambda-crystallin homolog	21	3	10	3	319	5.11	35.4	125		3.17934e+07	5.0984e+07	103361700	1.92656e+07	1.51327e+07	1.373e+07	2.77999e+07
371	B2R4F3	cDNA, FLJ92068, highly similar to Homo sapiens Rho GDP dissociation inhibitor (GDI) beta (ARHGDIB),mRNA	31	3	7	3	201	6.79	22.9	125		3.17648e+08	7.50065e+07	121559496	7.33009e+07	7.37076e+07	6.48343e+07	8.40697e+07
372	A0A5C2GI16	IGH + IGL c395_heavy_IGHV3-15_IGHD4-17_IGHJ4 (Fragment)	15	1	5	1	123	8.57	13.3	125		7.87958e+06	1.71155e+07	51203548	6.14457e+07	6.47754e+07	2.07475e+07	2.63309e+07
373	P30046	D-dopachrome decarboxylase	20	2	7	2	118	6.06	12.7	124		1.17641e+08	2.30839e+08	260394656	4.25716e+07		3.87067e+08	2.13254e+08
374	Q9NZP8	Complement C1r subcomponent-like protein	7	2	6	2	487	6.68	53.5	122	2.01523e+07	3.19669e+07	1.9321e+07	91169000	3.40926e+07		1.31829e+07	1.02142e+08
375	Q32Q12	Nucleoside diphosphate kinase	12	2	6	2	292	6.18	32.6	120		1.5916e+08
376	Q7RU04	Aminopeptidase B	7	2	9	2	658	5.76	73.5	119		5.42627e+07	4.97029e+06	3.74832e+06		1.15333e+06	4.54009e+06	3.07823e+06
377	A0A5C2FXI2	IGL c1701_light_IGKV2-30_IGKJ4 (Fragment)	45	2	3	2	111	8.13	12.2	118				201267232				2.54652e+07
378	A8K4W8	cDNA FLJ77917, highly similar to Homo sapiens ubiquitin-conjugating enzyme E2L 3 (UBE2L3), transcript variant 1, mRNA	24	2	5	2	154	5.15	17.8	116		7.44779e+07	4.3899e+07	25755492	5.68432e+07	1.96289e+07	5.58939e+07	5.15187e+07
379	A0A7S5BY89	IGH c397_heavy_IGHV3-48_IGHD2-15_IGHJ4 (Fragment)	24	2	6	1	127	5.99	13.8	116				40191476			1.58399e+07	6.84018e+07
380	A0A1B0GU03	Peptidase A1 domain-containing protein	8	3	9	3	582	5.22	62.7	115		1.33231e+07	6.03235e+07			1.45722e+07	6.64614e+07	3.91587e+07
381	P05413	Fatty acid-binding protein, heart	11	2	5	2	133	6.34	14.8	113		6.99365e+06	2.39777e+07	634828	2.41846e+07	1.68827e+07	4.8691e+06	2.9415e+06
382	O75531	Barrier-to-autointegration factor	40	2	3	2	89	7.81	10.1	111		6.14488e+07
383	A8K3I0	cDNA FLJ78437, highly similar to Homo sapiens cartilage oligomeric matrix protein (COMP), mRNA	3	1	8	1	757	6.05	82.8	110						1.42113e+06	1.93322e+06
384	B4DX14	cDNA FLJ53231, highly similar to 4-trimethylaminobutyraldehyde dehydrogenase	11	5	8	5	508	6.4	55.2	109		1.51886e+08	5.22268e+07	6.76522e+07	1.62213e+07	1.36436e+07	9.20376e+07	1.71813e+08
385	A0A5C2G830	IGH c558_heavy__IGHV3-43_IGHD3-10_IGHJ1 (Fragment)	29	2	5	2	130	6.67	14.3	109		1.04441e+07			9.89311e+06	1.75797e+07
386	A0A075B6R9	Probable non-functional immunoglobulin kappa variable 2D-24	33	2	10	2	120	5.22	13.1	108	3.13106e+07	5.75722e+07		206640800			1.63635e+08	2.88973e+08
387	Q59EJ5	Glutathione S-transferase (Fragment)	12	2	11	2	231	5.43	27.2	107	6.3498e+07	1.06968e+08	1.32171e+08	104214146	3.65462e+07	4.94036e+07		4.69782e+07
388	A8K088	RNA helicase	8	2	3	2	406	7.66	46.1	106		5.7009e+07	1.63423e+07	23839662	1.57583e+07	1.77739e+07	3.32988e+07	2.04656e+07
389	P0DOX3	Immunoglobulin delta heavy chain	9	2	10	2	512	4.45	56.2	106		3.25885e+07	4.8886e+07	7.01376e+06			1.06791e+07	5.00228e+07
390	O94788	Retinal dehydrogenase 2	13	4	6	4	518	6.38	56.7	104		4.11778e+07
391	P43251	Biotinidase	2	1	2	1	543	7.65	61.1	102			3.32151e+07	48199864			3.21287e+07	6.78049e+07
392	P31323	cAMP-dependent protein kinase type II-beta regulatory subunit	14	4	9	4	418	8.7	46.3	101		119316	47431.3	180186			264263	357874
393	A0A5C2GRK2	IG c7_light_IGKV3-20_IGKJ5 (Fragment)	51	3	5	3	110	7.3	11.9	100		3.71234e+07	3.95281e+07	74515104	1.16698e+08	1.19605e+08	3.75615e+07	1.03868e+08
394	A0A5C2G173	IGL c2300_light_IGKV1D-13_IGKJ4 (Fragment)	17	1	2	1	107	7.53	11.5	100				4.95103e+06
395	B3KVE3	cDNA FLJ16452 fis, clone BRAWH3002467, highly similar to RAB GDP DISSOCIATION INHIBITOR BETA	29	4	9	1	196	7.49	22.3	99	1.22111e+08	1.27227e+08	7.10693e+07	55256688	1.22221e+08	1.16117e+08	9.98733e+07	4.68974e+07
396	F6XZQ7	Glutathione S-transferase	18	3	11	2	220	6.28	26.1	99		1.88237e+08	5.37142e+07	70946740	1.26102e+07	3.46405e+07	8.02698e+07	3.99294e+07
397	P29966	Myristoylated alanine-rich C-kinase substrate	25	2	12	2	332	4.92	31.5	98		1.50933e+07	2.13775e+06	5.78879e+06	1.62644e+06	3.69063e+06	7.73978e+06	3.0191e+06
398	Q08830	Fibrinogen-like protein 1	11	1	7	1	312	5.97	36.4	98			3.12587e+07	42056156
399	P14174	Macrophage migration inhibitory factor	17	2	6	2	115	9.03	12.5	97		1.62269e+09	1.10689e+09	855454376	3.22724e+08	5.60605e+08	5.29319e+08	9.60398e+08
400	Q05DB4	HEBP2 protein (Fragment)	16	2	2	2	214	5.24	24	97			1.74917e+07	65929172			1.51347e+08
401	A0A5C2GF50	IG c326_heavy_IGHV3-49_IGHD3-3_IGHJ6 (Fragment)	19	2	3	2	131	5.6	14.4	96					6.39835e+07	9.76007e+06
402	A0A5C2GIW7	IG c259_light_IGLV1-40_IGLJ1 (Fragment)	15	1	7	1	112	8	11.7	95	3.29792e+08	4.25291e+08	5.65837e+08	710525056	2.91049e+08	2.74642e+08	4.64942e+08	5.28138e+08
403	F2RM35	Christmas factor	14	4	15	4	461	8.46	51.7	95		2.19146e+07	1.01142e+08	3.53917e+08	2.30066e+08	1.69034e+08	1.94817e+08	2.67205e+08
404	A0A384N6H6	Septin	11	2	6	2	371	6.76	42.7	95			2.28455e+06	13835607			2.25527e+07	3.03259e+06
405	P27816	Microtubule-associated protein 4	7	3	17	1	1152	6.38	120.9	94		8.88533e+06	3.79902e+06	3.89027e+06	2.23273e+06	3.21846e+06	9.05262e+06	9.29385e+06
406	A0A5C2G433	IGL c3879_light_IGKV1D-39_IGKJ3 (Fragment)	32	2	7	1	107	8.25	11.5	94		363073	1.90108e+06	3.90611e+06	791122	1.5747e+06	2.25287e+07	1.4696e+07
407	A0A087WUZ3	Spectrin beta chain	1	1	1	1	2366	5.52	274.7	94							8.24787e+06
408	O60240	Perilipin-1	13	3	8	3	522	6.01	56	92		5.42538e+07		182107141			2.36617e+08	2.43432e+08
409	A0A5C2GH64	IG c1150_light_IGLV3-25_IGLJ3 (Fragment)	17	1	3	1	109	7.8	11.7	92				7379784	2.98889e+07	3.41674e+06		1.56617e+07
410	P50135	Histamine N-methyltransferase	14	2	4	2	292	6.25	33.3	92		3.51408e+07					7.31806e+06
411	A0A7I2YQC0	Nucleophosmin	4	1	3	1	323	7.15	35.7	91		1.93604e+06	1.31699e+07		2.36155e+06	5.80083e+06	4.17709e+07	3.80075e+07
412	P43490	Nicotinamide phosphoribosyltransferase	7	2	4	2	491	5.9	55.5	90		2.68747e+07		5.82435e+06		3.28172e+06	9.02881e+06	1.39518e+07
413	O95336	6-phosphogluconolactonase	29	4	14	4	258	5.55	27.5	88	4.03699e+07	1.94688e+09	1.1636e+09	1894279582	1.19589e+09	1.10397e+09	5.14572e+08	2.27313e+09
414	A0A6Q8PFJ0	Prelamin-A/C	9	3	7	3	729	5.88	80.9	88			301056	115480			8.87773e+07	1.77641e+06
415	P15313	V-type proton ATPase subunit B, kidney isoform	4	1	2	1	513	6.44	56.8	88	1.37241e+07			5406903			5.00702e+07
416	O00187	Mannan-binding lectin serine protease 2	2	1	4	1	686	6.95	75.7	86		36459.9	513271	473093	126831	223699	3.16092e+06	933642
417	A0A7T0PWU2	Immunglobulin heavy chain variable region (Fragment)	15	1	2	1	123	5.34	13.3	86				93495368			1.53245e+07	2.88054e+07
418	B0AZL7	cDNA, FLJ79457, highly similar to Insulin-like growth factor-binding proteincomplex acid labile chain	12	4	20	4	605	5.86	66	85	2.78828e+08	1.41787e+08	1.48168e+08	339215072	1.6113e+08	1.22097e+08	1.16237e+08	2.8026e+08
419	P36222	Chitinase-3-like protein 1	6	2	4	2	383	5.27	42.6	83		5.15564e+07			1.21044e+08	9.95798e+07	9.64473e+06
420	Q14019	Coactosin-like protein	27	2	7	2	142	6.61	15.9	83		7.80229e+07	5.0299e+07	51390904	3.00945e+07
421	B0YIW2	Apolipoprotein C-III	33	3	7	3	117	9.38	12.8	81		2.2284e+08	3.51505e+08	358390496	6.00671e+08	6.45903e+08	1.09122e+09	4.77776e+08
422	A8K9A4	cDNA FLJ75154, highly similar to Homo sapiens heterogeneous nuclear ribonucleoprotein C (C1/C2), mRNA	5	1	5	1	306	9.07	33.6	80		3.82733e+07	3.14232e+07		3.05216e+07	5.05998e+07
423	A0A5C2G1C7	IGL c133_light_IGKV1D-12_IGKJ3 (Fragment)	32	2	5	1	107	7.23	11.3	80					5.99257e+06	1.63251e+07
424	E9PGC5	Protein-tyrosine-phosphatase	1	1	9	1	1472	5.11	165.9	79		7.50646e+06	3.82362e+06	9377187	7.92642e+06	5.5388e+06
425	A0A5C2G713	IGL c3505_light_IGKV1-5_IGKJ2 (Fragment)	34	2	2	2	107	8.72	11.7	79		1.12358e+07		90913560	2.44606e+07	1.93672e+07		6.74157e+07
426	P04275	von Willebrand factor	4	4	22	4	2813	5.26	309.1	79		4.30492e+06			3.09296e+06	3.51411e+06
427	B5BUI8	Dual specificity protein phosphatase (Fragment)	8	1	1	1	185	6.7	20.6	78		1.96594e+07				3.19966e+06
428	P55072	Transitional endoplasmic reticulum ATPase	6	2	5	2	806	5.52	89.3	77							5.61165e+07
429	E7EVA0	Microtubule-associated protein	3	3	8	1	2297	6.9	245.3	75		7.55438e+08	7.20461e+08	359317760	4.56971e+08	5.81626e+08	5.31945e+08	6.65199e+08
430	A0A5C2G956	IGH + IGL c294_heavy_IGHV1-8_IGHD6-19_IGHJ3 (Fragment)	25	2	5	1	121	5.48	13.2	75		8.35021e+06	1.18525e+06			1.36542e+06	4.64106e+06
431	A0A5C2G0C7	IGL c2435_light_IGKV3-20_IGKJ1 (Fragment)	37	2	4	1	108	6.21	11.6	75	7.44431e+07
432	A0A024R877	Delta-aminolevulinic acid dehydratase	6	1	8	1	339	9.16	37.2	74		1.11385e+07	1.03116e+07	18343350	9.28616e+06	1.01867e+07	1.90874e+07	2.24763e+07
433	J3KQE5	GTP-binding nuclear protein Ran (Fragment)	14	2	4	2	234	5.38	26.8	73		1.73546e+08		27856690			2.7858e+07	1.99205e+07
434	P26641	Elongation factor 1-gamma	5	1	7	1	437	4.74	50.1	72			3.75492e+06	10895259		2.05527e+06	1.25851e+07	1.26823e+07
435	B2R8E4	cDNA, FLJ93859, highly similar to Homo sapiens protein phosphatase 1A (formerly 2C), magnesium-dependent, alpha isoform (PPM1A), mRNA	5	1	3	1	382	9.64	42.4	72		9.17553e+06	1.48644e+06				2.9999e+06	1.66684e+06
436	A0A0D9SGF6	Spectrin alpha chain, non-erythrocytic 1	2	2	3	2	2498	4.79	287.4	71					85412.4	169660	1.45125e+06
437	Q53FR4	Vacuolar protein sorting 35 variant (Fragment)	2	1	4	1	796	4.69	91.6	71		3.32096e+06	1.51432e+06				4.7255e+06
438	B7Z8X5	cDNA FLJ61541, highly similar to Homo sapiens PDZ and LIM domain 5 (PDLIM5), transcript variant 2, mRNA	14	3	3	1	483	5.06	52.7	70		8.41639e+06	2.7999e+06	3.6436e+06	3.44566e+06	4.66573e+06	5.09139e+06	5.09965e+06
439	A0A3B3IRV5	Heme-binding protein 1 (Fragment)	8	1	3	1	207	4.63	23.1	70		5.70006e+07	3.06627e+07	21179640	6.90807e+06	7.42056e+06		2.81346e+07
440	Q15746	Myosin light chain kinase, smooth muscle	2	2	3	2	1914	6.51	210.6	67		5.08289e+07	3.26908e+06	7590309
441	P23526	Adenosylhomocysteinase	3	1	3	1	432	7.01	47.7	66		3.23715e+07	3.47908e+07				2.63444e+07	2.32958e+07
442	A0A5C2GA59	IGH + IGL c1_heavy_IGHV3-48_IGHD3-10_IGHJ4 (Fragment)	25	2	3	1	119	8.84	13.1	65		1.62199e+07		53948648			7.72739e+07	2.6691e+07
443	P08779	Keratin, type I cytoskeletal 16	3	1	6	1	473	4.41	51.2	64		6.52814e+06	2.65205e+06	1.52378e+06	9.51631e+06	1.53238e+07	7.05051e+06	5.43702e+06
444	Q9BUS0	ZYX protein (Fragment)	4	1	14	1	581	7.88	62.4	64		1.38526e+07	4.0811e+06	17008562	9.01358e+06	5.91096e+06	7.21229e+06	1.44621e+07
445	Q15417	Calponin-3	12	3	9	2	329	5.66	36.4	64		4.9464e+07	1.78175e+07	3.79162e+07	6.61197e+06		6.70477e+06	1.84668e+07
446	B3KY04	cDNA FLJ46506 fis, clone THYMU3030752, highly similar to BTB/POZ domain-containing protein KCTD12	4	1	3	1	325	9.51	35.7	62	5.65049e+07	1.41122e+07	7.5625e+06	21800882	7.41953e+07	7.55777e+07	2.42685e+07	4.07257e+07
447	A0A7S5C1Y3	IGH c2139_heavy_IGHV3-7_IGHD1-7_IGHJ4 (Fragment)	25	2	6	1	119	5.38	13.2	62			5.17339e+06	25818275	8.44926e+07	8.12236e+07	2.85095e+07	3.1949e+07
448	A0A7I2V3W8	Aminopeptidase	1	1	2	1	924	5.74	104	61		3.24867e+07	1.17359e+07	12325951		7.81731e+06	1.4469e+07	1.91582e+07
449	A0A5C2GCK5	IGH + IGL c478_heavy_IGHV3-21_IGHD6-19_IGHJ6 (Fragment)	14	1	3	1	134	6.02	14.7	61				882592
450	I3L504	Eukaryotic translation initiation factor 5A-1	22	3	6	3	186	8.13	20.5	60		3.75395e+07	5.729e+06		5.70678e+06	1.0286e+07	1.05672e+07	8.55433e+06
451	B4DUT8	Calponin	13	3	5	2	330	5.87	35.9	59	1.25732e+07	1.08456e+08	2.01957e+06			1.14241e+07
452	A8K2W3	cDNA FLJ78516	8	2	4	2	425	6.15	47.1	59				483279			865082	4.70008e+07
453	A0A5C2GAR1	IGH + IGL c172_heavy_IGHV3-23_IGHD2-21_IGHJ4 (Fragment)	15	1	3	1	125	6.37	13.5	58		3.55306e+07	4.24273e+07	18116170			3.93649e+07	1.47882e+07
454	P46108	Adapter molecule crk	14	2	8	2	304	6.3	33.8	57		2.79117e+07	8.60755e+06	12708008	4.32152e+06	5.66695e+06	2.02423e+07	1.03994e+07
455	P46952	3-hydroxyanthranilate 3,4-dioxygenase	6	1	4	1	286	5.67	32.5	56		900940	269662	255096	120424	274305	589908
456	P07998	Ribonuclease pancreatic	15	1	7	1	156	6.54	17.6	56	5.61896e+07		8.81576e+07	54789070		9.44815e+06		4.64858e+07
457	P24592	Insulin-like growth factor-binding protein 6	12	1	10	1	240	5.02	25.3	55	3.22988e+06	1.27947e+07	1.76231e+07	8873054	1.38143e+07	1.959e+07	3.79459e+07	2.10389e+07
458	P12429	Annexin A3	5	1	1	1	323	5.86	36.4	55		1.76931e+07			1.58528e+07	2.26979e+07
459	A8K690	cDNA FLJ76863, highly similar to Homo sapiens stress-induced-phosphoprotein 1 (Hsp70/Hsp90-organizing protein) (STIP1), mRNA	3	1	2	1	543	7.09	62.6	54		2.82149e+07	6.24628e+07		2.99761e+07	7.9002e+06	5.90126e+07	1.01266e+07
460	Q8WUP2	Filamin-binding LIM protein 1	9	2	3	2	373	6.05	40.6	54		5.27151e+07			964459		7.32811e+06
461	A0A7S5C2T4	IGH c2044_heavy_IGHV3-49_IGHD3-10_IGHJ4 (Fragment)	20	2	4	2	123	7.71	13.3	53			6.25225e+06	22593833		1.75435e+07		5.3046e+06
462	B2R5H0	Protein S100	15	1	1	1	105	6.15	11.7	52				16893818			2.78021e+07
463	A0N5G3	Rheumatoid factor G9 light chain (Fragment)	20	2	5	1	121	5.31	12.9	51				1.372e+06	108785	249644	90176.3	301279
464	P04278	Sex hormone-binding globulin	23	4	9	4	402	6.71	43.8	51			1.6762e+07		2.43598e+07	2.52295e+07		1.65039e+07
465	P16070	CD44 antigen	2	1	2	1	742	7.24	81.5	49	1.69834e+07	3.01172e+07	2.75354e+07			9.85233e+06		2.44925e+07
466	O14907	Tax1-binding protein 3	14	1	1	1	124	8.48	13.7	49	9.91483e+06	2.64047e+07		17767538				1.10914e+07
467	B7ZLW0	LPP protein	7	3	5	3	612	4.94	65.7	45		4.19627e+07	7.93265e+06	18320670	6.01637e+06	7.34663e+06	2.10972e+07
468	B2R983	Glutathione-dependent dehydroascorbate reductase	4	1	2	1	241	6.52	27.5	45	3.78533e+07		7.04562e+07	58830576		5.24999e+07	5.33774e+07	1.36517e+07
469	A0A5C2G8P7	IGH + IGL c174_heavy_IGHV3-15_IGHD3-10_IGHJ4 (Fragment)	16	1	3	1	121	8.22	13.1	45		193962	236652	343827		180161		558199
470	B2RD79	Ubiquitin carboxyl-terminal hydrolase	5	1	4	1	494	5.49	56	44		203470	334867	641731	35249.4	25313.7	809091	345855
471	B3KUY2	Prostaglandin E synthase 3 (Cytosolic), isoform CRA_c	18	2	3	2	165	5.27	19.4	44	7.05816e+09	5.89967e+07	2.77595e+07				2.08911e+07	2.43684e+07
472	Q9UL25	Ras-related protein Rab-21	8	1	2	1	225	6.2	24.3	44			3.0764e+06	10186559		4.87759e+06	5.15172e+06	5.74799e+06
473	O43294	Transforming growth factor beta-1-induced transcript 1 protein	11	2	4	2	461	5.06	49.8	44		4.91487e+06	1.59598e+06				3.12081e+06	1.63576e+07
474	Q9NWV4	CXXC motif containing zinc binding protein	35	2	10	2	160	6.3	18	44			2.74232e+07	49473644			5.67893e+07
475	P30711	Glutathione S-transferase theta-1	20	3	4	3	240	6.02	27.3	43		1.2913e+08				5.37511e+06
476	O43491	Band 4.1-like protein 2	4	2	3	2	1005	6.42	112.5	42		3.81058e+07	2.77956e+06	2.54814e+06	1.15979e+06	1.4387e+06	7.11248e+06	5.96435e+06
477	A0A5C2FVD8	IGL c30_light_IGKV6-21_IGKJ1 (Fragment)	15	1	1	1	107	7.23	11.6	42		5.46595e+07	2.31946e+07	178997936	9.72387e+06	2.38452e+07	5.28419e+07	7.9227e+07
478	A0A5C2FYV7	IGL c2079_light_IGKV1D-17_IGKJ2 (Fragment)	31	2	4	1	107	6.42	11.7	42		1.87441e+07
479	Q06033	Inter-alpha-trypsin inhibitor heavy chain H3	8	4	6	4	890	6.86	99.8	41	2.06207e+07	3.88958e+07	5.54013e+07	171916560	3.70988e+07		9.75605e+06	1.10985e+08
480	A0A087WY85	Ubiquitin-conjugating enzyme E2 D3	12	1	1	1	148	5.33	16.8	41		1.62671e+07			8.56207e+06
481	D3DUU2	CD163 antigen, isoform CRA_b	5	3	3	3	1027	7.87	110.7	40			7.71653e+06	24881156	1.11756e+07	1.61776e+07	1.66478e+07	2.63931e+07
482	A0A024R1G3	Myoglobin	17	2	4	2	166	4.48	18.5	39		9.67219e+06	1.86798e+06		4.39762e+06	7.44362e+06	1.59802e+06
483	A0A5C2FZP6	IGL c747_light_IGKV1-39_IGKJ2 (Fragment)	17	1	2	1	107	5.62	11.8	39		1.22047e+08			2.35686e+07	2.77316e+07	1.56304e+08
484	P38606	V-type proton ATPase catalytic subunit A	10	3	3	3	617	9.92	68.3	39		1.23223e+06		1.97439e+06			1.22889e+07
485	P07741	Adenine phosphoribosyltransferase	7	1	1	1	180	6.95	19.6	38		1.24752e+08	3.81346e+07	50473000	2.64151e+07	1.22456e+07		3.39208e+07
486	H0YD68	Protein BCAP (Fragment)	5	1	14	1	520	6.06	60.4	38		2.51146e+09	4.07826e+07	61067049	4.17704e+08	1.52685e+09		2.45359e+08
487	P02549	Spectrin alpha chain, erythrocytic 1	1	1	3	1	2419	7.39	279.8	38		4.67105e+06	1.87226e+06		1.7458e+06	2.4658e+06	4.86397e+06
488	A0A0U1RRH7	Histone H2A	11	1	2	1	170	6.07	18.5	37	3.94849e+07	1.44467e+07						7.37021e+06
489	B4DP80	NAD(P)H-hydrate epimerase	6	1	1	1	307	7.71	33.6	37		2.93849e+07
490	Q66K66	Transmembrane protein 198	3	1	4	1	360	7.77	39.4	36		1.0439e+08			8.59169e+07	3.48706e+07		5.84282e+07
491	A0A5C2G6H4	IGL c3385_light_IGKV1-9_IGKJ4 (Fragment)	15	1	2	1	109	6.93	11.5	33		2.83761e+08	1.33763e+08	396329888	1.57787e+07	7.14362e+07	3.19539e+08	3.46749e+07
492	A0A5C2GAQ1	IGH + IGL c336_heavy_IGHV3-23_IGHD3-22_IGHJ5 (Fragment)	9	1	2	1	126	6.67	14	33	1.44271e+09	1.24237e+08	1.02276e+08		2.21411e+08		1.40028e+08	1.28318e+08
493	Q06323	Proteasome activator complex subunit 1	9	2	3	2	249	5.6	28.7	33				6.4224e+06		5.96071e+06	3.6669e+06	3.06959e+06
494	Q9NQS3	Nectin-3	4	1	6	1	549	6.11	61	33		288488
495	A0A7S5C5R8	IGH c4182_heavy_IGHV4-39_IGHD6-19_IGHJ3 (Fragment)	13	2	3	1	127	8.48	13.9	33			2.84148e+08
496	B2R657	Annexin	3	1	1	1	488	6.79	52.6	32	1.65333e+08	2.37822e+09	1.66879e+09	953484320	1.16061e+09	1.52553e+09	1.40175e+09	9.94032e+08
497	P09417	Dihydropteridine reductase	16	2	4	2	244	5.11	25.8	32		3.53388e+07	3.61756e+07	12656697		7.99103e+06	5.56181e+07	6.11856e+07
498	B2R960	cDNA, FLJ94230, highly similar to Homo sapiens thioredoxin-like 1 (TXNL1), mRNA	8	1	4	1	289	5.71	32.2	31		2.01267e+07	3.29078e+06		2.39428e+06	3.87572e+06	7.81685e+06	3.98563e+06
499	A0A024R172	15-oxoprostaglandin 13-reductase	25	4	8	4	329	8.85	35.9	31			1.24379e+07	66463838			3.69076e+07	7.04778e+06
500	Q13522	Protein phosphatase 1 regulatory subunit 1A	18	1	1	1	171	7.21	19	31							1.64049e+07
501	Q68D08	Uncharacterized protein DKFZp686B04128	6	1	4	1	324	5.43	36.7	30		5.21519e+06			974291	627626	5.78542e+06
502	P14324	Farnesyl pyrophosphate synthase	4	1	3	1	419	6.02	48.2	29		3.56867e+07	1.60958e+07	30791484	1.21049e+07	1.67792e+07	3.71926e+07	3.17643e+07
503	J3QL71	Secernin-2	4	1	2	1	433	9.28	47.5	29		1.66496e+07	3.18235e+06	12314828			4.57742e+07	8.71017e+06
504	Q9Y3E8	Glyoxalase domain-containing protein 4	3	1	2	1	504	6.52	55	29		8.44903e+07	4.70858e+07	29782968			3.63823e+07	4.94143e+07
505	B4DPQ3	cDNA FLJ51034, highly similar to Vitamin K-dependent protein C	2	1	1	1	517	6.4	57.4	29				17866372				2.14915e+07
506	B2R7D2	2,3-bisphosphoglycerate 3-phosphatase	5	2	2	2	487	7.71	55.1	28		2.55e+07	1.48932e+07	14869977		3.49452e+07	1.8045e+07	3.52245e+07
507	A0A7S5C418	IGH c3681_heavy_IGHV4-39_IGHD3-10_IGHJ3 (Fragment)	14	2	3	1	128	5.97	14	28								1.92771e+08
508	P50502	Hsc70-interacting protein	3	1	1	1	369	7.55	41.3	27		2.16193e+07			7.57905e+06
509	A0A5C2G819	IGL c170_light_IGLV3-21_IGLJ3 (Fragment)	28	1	3	1	108	6.79	11.6	27			5.64917e+07
510	A0A5C2GAE5	IGL c382_light_IGLV3-10_IGLJ3 (Fragment)	18	1	5	1	108	5.88	11.6	26	4.34101e+07	9.48797e+07	3.26309e+07	118950842	8.24783e+07	8.34655e+07	7.2403e+07	8.15912e+07
511	P22676	Calretinin	9	2	3	2	271	7.42	31.5	26		8.89063e+07	6.28182e+07	38268132	1.77637e+08	1.14191e+08	9.8151e+07	7.79636e+07
512	A0A0A6YY99	Protein TNFSF12-TNFSF13	12	2	5	2	330	6.37	36.6	26			2.29001e+07	83382686	3.69439e+07	6.56687e+07	5.12051e+07	8.90015e+06
513	Q59EF6	Calcium-activated neutral proteinase 2 (Fragment)	5	2	4	2	729	6.84	83.1	26		119830	278885	786502	46393.7		504471	382113
514	E5RHG6	Tubulin-specific chaperone A	11	1	1	1	131	6.11	15.1	26		3.46768e+06
515	A0A5C2G118	IGL c2822_light_IGLV3-21_IGLJ2 (Fragment)	42	2	2	2	109	6.13	11.7	25				892182			985810
516	B2RD36	Carboxymethylenebutenolidase homolog	3	1	2	1	245	6.19	28	24		5.66941e+07	7.39502e+07	38576816	7.16707e+07	5.99902e+07	2.42157e+07	4.95734e+06
517	B2R7S8	cDNA, FLJ93586, highly similar to Homo sapiens cadherin 16, KSP-cadherin (CDH16), mRNA	2	1	1	1	829	5.01	89.9	24				44027376
518	Q8TEY5	Cyclic AMP-responsive element-binding protein 3-like protein 4	5	1	2	1	395	6.46	43.4	23		1.58576e+07	6.83267e+06		9.51627e+06	5.81237e+06	1.99129e+07
519	Q4LE33	TNC variant protein (Fragment)	2	2	2	2	2233	7.2	244.2	23			1.03336e+07
520	B4DNC2	cDNA FLJ51906, highly similar to Heat-shock protein beta-6	13	1	5	1	196	7.39	21.1	22		1.55997e+08	3.60084e+07	239151860		3.52971e+07	1.85596e+08	2.61382e+08
521	Q8N7G1	Purine nucleoside phosphorylase	11	2	2	2	293	6.83	32.5	22		1.65541e+07	2.32053e+07	7321560	2.31799e+07	2.23143e+07	7.01419e+06
522	Q96BW5	Phosphotriesterase-related protein	12	2	4	2	349	7.94	39	22		3.50879e+06	4.23733e+06	20757530			4.30391e+06
523	P51888	Prolargin	3	1	1	1	382	7.88	43.8	22							9.2111e+06	1.54492e+07
524	B2R8Y9	Tissue factor pathway inhibitor	7	1	6	1	304	6.18	35	21				10519521	2.29161e+07	9.02705e+06		2.7854e+07
525	Q5T5H1	Alpha-endosulfine	9	1	1	1	187	8.7	21	20		4.27148e+07	1.22482e+07	9910651	1.12005e+07	1.02489e+07	2.10577e+07	1.22806e+07
526	Q8WY91	Peroxynitrite isomerase THAP4	4	1	4	1	577	5.59	62.9	20		1.56674e+06	6.40128e+06	10610139	1.17721e+06	3.42538e+06
527	A0A5C2FYS1	IGL c1316_light_IGKV1-5_IGKJ1 (Fragment)	34	2	2	1	107	7.52	11.7	18	8.72922e+07	6.15528e+07	1.19455e+08	124302768	6.36902e+07	5.41078e+07	8.85757e+07	5.51085e+07
528	O96006	E3 SUMO-protein ligase ZBED1	2	1	2	1	694	7.44	78.1	17	4.9826e+09	1.64962e+09	1.50076e+09	1232854528	1.53367e+09	1.83091e+09	1.35573e+09	7.54301e+08
529	B2R825	Alpha-1,4 glucan phosphorylase	4	2	2	2	847	8.27	97	17				25482292			5.57205e+06
530	A4D198	Eukaryotic translation initiation factor 4H	8	1	1	1	294	5.54	32.6	16		2.82284e+07		8280425		4.57227e+06		3.75056e+07
531	Q9GZN8	UPF0687 protein C20orf27	8	1	1	1	174	5.87	19.3	15	3.62288e+07						2.12114e+07

## Sheet: In-gel total (liver)
Checked	Accession	Description	Coverage [%]	# Peptides	# PSMs	# Unique Peptides	# AAs	calc. pI	MW [kDa]	Score Mascot	Abundances (Grouped): Liver-P-8T0	Abundances (Grouped): Liver-P-8T5
1	A0A384MDQ7	Epididymis secretory sperm binding protein OS=Homo sapiens OX=9606 PE=2 SV=1	55	20	44	5	418	5.59	46.7	1340	28285.8	1.34584e+06
2	A0A024R6I7	Alpha-1-antitrypsin OS=Homo sapiens OX=9606 GN=SERPINA1 PE=1 SV=1	53	18	43	3	418	5.59	46.7	1247		2.52108e+06
3	B3VL17	Beta globin (Fragment) OS=Homo sapiens OX=9606 PE=3 SV=1	43	3	22	1	105	6.37	11.5	910	48060.7	5349.35
4	Q05CP7	Fatty acid-binding protein 1 (Fragment) OS=Homo sapiens OX=9606 GN=FABP1 PE=2 SV=1	28	3	28	3	134	9.51	15.1	815	45476.4	4.15048e+07
5	Q8TCD0	Uncharacterized protein OS=Homo sapiens OX=9606 PE=1 SV=1	22	3	23	1	239	8.06	26.2	592	26591.2	7229.58
6	P02042	Hemoglobin subunit delta OS=Homo sapiens OX=9606 GN=HBD PE=1 SV=2	24	2	10	1	147	8.05	16	381	100128	117184
7	A0A1B0GVI3	Keratin, type I cytoskeletal 10 OS=Homo sapiens OX=9606 GN=KRT10 PE=1 SV=2	15	7	16	7	624	5.26	63.3	375	70830.3	7955.91
8	P01024	Complement C3 OS=Homo sapiens OX=9606 GN=C3 PE=1 SV=2	4	4	11	4	1663	6.4	187	352	14438.9
9	A6XGL1	Transthyretin OS=Homo sapiens OX=9606 PE=2 SV=1	26	5	8	5	184	5.24	20.2	294	211684	109085
10	A0A5C2GGH2	IGL c519_light_IGKV1D-39_IGKJ4 (Fragment) OS=Homo sapiens OX=9606 PE=2 SV=1	17	1	9	1	107	7.28	11.5	276	37007.6	22339.7
11	B7Z1F9	Glutathione S-transferase OS=Homo sapiens OX=9606 PE=2 SV=1	8	1	5	1	225	8.47	25.6	246		518832
12	H6VRG1	Cytokeratin-1 OS=Homo sapiens OX=9606 GN=KRT1 PE=1 SV=1	11	5	7	5	645	8.12	66.1	237	132888	84523.9
13	P35527	Keratin, type I cytoskeletal 9 OS=Homo sapiens OX=9606 GN=KRT9 PE=1 SV=3	12	4	12	4	623	5.24	62	227	19862.5	7183.16
14	A0A0K0K1H8	Beta-1 metal-binding globulin OS=Homo sapiens OX=9606 GN=HEL-S-71p PE=2 SV=1	7	3	4	3	698	7.21	77	219	37218.9
15	Q6NS95	IGL@ protein OS=Homo sapiens OX=9606 GN=IGL@ PE=2 SV=1	21	3	12	1	234	6.67	25.1	205	27603.2	29842
16	P02647	Apolipoprotein A-I OS=Homo sapiens OX=9606 GN=APOA1 PE=1 SV=1	14	5	6	5	267	5.76	30.8	201		495102
17	P01023	Alpha-2-macroglobulin OS=Homo sapiens OX=9606 GN=A2M PE=1 SV=3	4	4	10	4	1474	6.46	163.2	201	86278
18	P37802	Transgelin-2 OS=Homo sapiens OX=9606 GN=TAGLN2 PE=1 SV=3	23	3	4	3	199	8.25	22.4	197		826929
19	Q6GMV8	Uncharacterized protein OS=Homo sapiens OX=9606 PE=2 SV=1	21	3	10	1	234	6.67	24.9	195	97917.5
20	Q99497	Parkinson disease protein 7 OS=Homo sapiens OX=9606 GN=PARK7 PE=1 SV=2	32	3	5	3	189	6.79	19.9	188	16280.4	16042.7
21	A0A1K0GXZ1	Globin C1 OS=Homo sapiens OX=9606 GN=GLNC1 PE=3 SV=1	26	3	6	3	177	9.77	19.2	183	26466.1	848067
22	A0A0B4J2C3	Translationally-controlled tumor protein OS=Homo sapiens OX=9606 GN=TPT1 PE=1 SV=1	41	3	9	3	197	5.24	22.6	181	5338.35	139945
23	H0YB34	2-iminobutanoate/2-iminopropanoate deaminase (Fragment) OS=Homo sapiens OX=9606 GN=RIDA PE=1 SV=1	43	3	4	3	148	7.39	16	177		2.75241e+06
24	Q9Y281	Cofilin-2 OS=Homo sapiens OX=9606 GN=CFL2 PE=1 SV=1	22	2	3	1	166	7.88	18.7	177		1.53018e+06
25	C9JC84	Fibrinogen gamma chain OS=Homo sapiens OX=9606 GN=FGG PE=1 SV=1	9	2	8	2	461	5.63	52.3	148	162827
26	P07737	Profilin-1 OS=Homo sapiens OX=9606 GN=PFN1 PE=1 SV=2	21	2	3	2	140	8.27	15	145		825560
27	A0A024R172	15-oxoprostaglandin 13-reductase OS=Homo sapiens OX=9606 GN=LTB4DH PE=3 SV=1	10	2	3	2	329	8.29	35.9	133		18487.9
28	I3L504	Eukaryotic translation initiation factor 5A-1 OS=Homo sapiens OX=9606 GN=EIF5A PE=1 SV=1	13	2	6	2	186	5.25	20.5	129	88117	8999.16
29	Q5T9B7	Adenylate kinase isoenzyme 1 OS=Homo sapiens OX=9606 GN=AK1 PE=1 SV=1	16	2	3	2	210	8.6	23.4	128		35553.5
30	A0A5C2FVL2	IGL c949_light_IGKV1-9_IGKJ2 (Fragment) OS=Homo sapiens OX=9606 PE=2 SV=1	16	1	2	1	110	8.46	11.9	127		8891.88
31	P25787	Proteasome subunit alpha type-2 OS=Homo sapiens OX=9606 GN=PSMA2 PE=1 SV=2	26	3	3	3	234	7.43	25.9	115		62767.4
32	A0A1B0GUS4	Ubiquitin-conjugating enzyme E2 L5 OS=Homo sapiens OX=9606 GN=UBE2L5 PE=2 SV=1	14	1	2	1	154	7.84	17.9	114		6604.88
33	P30044	Peroxiredoxin-5, mitochondrial OS=Homo sapiens OX=9606 GN=PRDX5 PE=1 SV=4	14	2	2	2	214	8.7	22.1	113		549820
34	A0A5C2G543	IGL c3690_light_IGKV1-5_IGKJ4 (Fragment) OS=Homo sapiens OX=9606 PE=2 SV=1	17	1	2	1	107	8.47	11.6	112	74710.4	4103.71
35	P30086	Phosphatidylethanolamine-binding protein 1 OS=Homo sapiens OX=9606 GN=PEBP1 PE=1 SV=3	17	1	3	1	187	7.53	21	110		422733
36	A0A5C2FWQ8	IGL c1389_light_IGLV3-21_IGLJ3 (Fragment) OS=Homo sapiens OX=9606 PE=2 SV=1	15	1	2	1	108	5.35	11.5	107	44382.6	28865.4
37	A0A2S0BDD1	Antithrombin-III OS=Homo sapiens OX=9606 GN=ATIII-R2 PE=2 SV=1	10	3	6	3	505	7.85	57.3	100		8691.88
38	B4DPP6	cDNA FLJ54371, highly similar to Serum albumin OS=Homo sapiens OX=9606 PE=2 SV=1	9	4	5	4	618	6.09	70.3	100	141186	443575
39	P13647	Keratin, type II cytoskeletal 5 OS=Homo sapiens OX=9606 GN=KRT5 PE=1 SV=3	5	2	2	1	590	7.74	62.3	96		108557
40	P46108	Adapter molecule crk OS=Homo sapiens OX=9606 GN=CRK PE=1 SV=2	6	1	1	1	304	5.55	33.8	90	9962.18	68627.4
41	B4DJV9	cDNA FLJ60607, highly similar to Acyl-protein thioesterase 1 OS=Homo sapiens OX=9606 PE=2 SV=1	9	1	1	1	263	7.64	28.3	88		117121
42	Q04760	Lactoylglutathione lyase OS=Homo sapiens OX=9606 GN=GLO1 PE=1 SV=4	11	1	1	1	184	5.31	20.8	85		839824
43	P02533	Keratin, type I cytoskeletal 14 OS=Homo sapiens OX=9606 GN=KRT14 PE=1 SV=4	9	2	2	2	472	5.16	51.5	84	12148.2	24886
44	P51857	Aldo-keto reductase family 1 member D1 OS=Homo sapiens OX=9606 GN=AKR1D1 PE=1 SV=1	6	1	1	1	326	7.5	37.4	82		10348
45	Q32Q12	Nucleoside diphosphate kinase OS=Homo sapiens OX=9606 GN=NME1-NME2 PE=1 SV=1	12	2	3	2	292	8.48	32.6	79		286169
46	P00738	Haptoglobin OS=Homo sapiens OX=9606 GN=HP PE=1 SV=1	12	2	3	2	406	6.58	45.2	78	689701	201255
47	P02741	C-reactive protein OS=Homo sapiens OX=9606 GN=CRP PE=1 SV=1	12	2	2	2	224	5.63	25	77		251199
48	P49720	Proteasome subunit beta type-3 OS=Homo sapiens OX=9606 GN=PSMB3 PE=1 SV=2	9	1	1	1	205	6.55	22.9	76		59675.2
49	P09417	Dihydropteridine reductase OS=Homo sapiens OX=9606 GN=QDPR PE=1 SV=2	17	2	5	2	244	7.37	25.8	76		71710.9
50	A0A096LPE2	SAA2-SAA4 readthrough OS=Homo sapiens OX=9606 GN=SAA2-SAA4 PE=3 SV=1	7	1	1	1	208	8.98	23.3	71	6789.77	426854
51	A0A0X9USL5	MS-D2 light chain variable region (Fragment) OS=Homo sapiens OX=9606 PE=2 SV=1	17	1	1	1	107	7.96	11.4	70	4335.55
52	A0A5C2GE65	IG c1144_heavy_IGHV3-23_IGHD6-13_IGHJ3 (Fragment) OS=Homo sapiens OX=9606 PE=2 SV=1	15	1	2	1	124	8	13.2	69	17336.5
53	E7EMB3	Calmodulin-2 OS=Homo sapiens OX=9606 GN=CALM2 PE=1 SV=1	19	1	3	1	196	4.56	21.7	66		211612
54	A0A0U1RRH7	Histone H2A OS=Homo sapiens OX=9606 PE=3 SV=1	11	1	1	1	170	11.52	18.5	65		121754
55	A8K486	Peptidyl-prolyl cis-trans isomerase OS=Homo sapiens OX=9606 PE=2 SV=1	11	1	1	1	165	6.9	18	65		930997
56	H0Y8X4	2'-deoxynucleoside 5'-phosphate N-hydrolase 1 (Fragment) OS=Homo sapiens OX=9606 GN=DNPH1 PE=1 SV=1	7	1	1	1	243	5.5	25.9	63		107706
57	P60174	Triosephosphate isomerase OS=Homo sapiens OX=9606 GN=TPI1 PE=1 SV=4	12	1	1	1	249	6.9	26.7	62		833174
58	B4E1Z4	C3/C5 convertase OS=Homo sapiens OX=9606 PE=1 SV=1	1	1	1	1	1266	7.18	140.9	62	24653.5
59	A0A5C2GBV4	IGH + IGL c626_light_IGKV3-15_IGKJ3 (Fragment) OS=Homo sapiens OX=9606 PE=2 SV=1	17	1	2	1	103	7.12	11.1	62	20916.8
60	P28072	Proteasome subunit beta type-6 OS=Homo sapiens OX=9606 GN=PSMB6 PE=1 SV=4	16	1	1	1	239	4.92	25.3	62	26312.7	15587.9
61	J3KQ18	D-dopachrome decarboxylase OS=Homo sapiens OX=9606 GN=DDT PE=1 SV=1	8	1	1	1	132	7.3	14.2	61		61155.6
62	P17174	Aspartate aminotransferase, cytoplasmic OS=Homo sapiens OX=9606 GN=GOT1 PE=1 SV=3	10	2	2	2	413	7.01	46.2	61	5296.82	4575.14
63	Q9NRV9	Heme-binding protein 1 OS=Homo sapiens OX=9606 GN=HEBP1 PE=1 SV=1	22	2	2	2	189	5.8	21.1	58	69027.5	158110
64	P14174	Macrophage migration inhibitory factor OS=Homo sapiens OX=9606 GN=MIF PE=1 SV=4	18	1	1	1	115	7.88	12.5	57	6098.47	75901.3
65	B4DLJ3	cDNA FLJ51495, highly similar to ADP-ribosylation factor 5 OS=Homo sapiens OX=9606 PE=2 SV=1	9	1	1	1	229	7.66	25.4	53		208395
66	A0A5C2GG67	IGH + IGL c171_light_IGKV1D-39_IGKJ1 (Fragment) OS=Homo sapiens OX=9606 PE=2 SV=1	17	1	2	1	107	9.29	11.6	52	19635.3	8769.65
67	A0A5C2FTG3	IGL c248_light_IGKV1D-33_IGKJ3 (Fragment) OS=Homo sapiens OX=9606 PE=2 SV=1	17	1	1	1	107	4.78	11.6	51	10826.8	6158.88
68	P04080	Cystatin-B OS=Homo sapiens OX=9606 GN=CSTB PE=1 SV=2	34	2	2	2	98	7.56	11.1	49		67591.3
69	O60888	Protein CutA OS=Homo sapiens OX=9606 GN=CUTA PE=1 SV=2	8	1	1	1	179	5.5	19.1	49		26893.6
70	A0A0G2JPR0	C4a anaphylatoxin OS=Homo sapiens OX=9606 GN=C4A PE=1 SV=1	4	3	3	3	1744	7.03	192.8	46	8746.66	4229.65
71	O60493	Sorting nexin-3 OS=Homo sapiens OX=9606 GN=SNX3 PE=1 SV=3	20	1	1	1	162	8.66	18.8	46	5937.47	3786.69
72	P02671	Fibrinogen alpha chain OS=Homo sapiens OX=9606 GN=FGA PE=1 SV=2	2	1	2	1	866	6.01	94.9	45		715561
73	P02750	Leucine-rich alpha-2-glycoprotein OS=Homo sapiens OX=9606 GN=LRG1 PE=1 SV=2	7	1	1	1	347	6.95	38.2	42		8635.56
74	A0A7S5BXX6	IGH c177_heavy_IGHV3-33_IGHD5-24_IGHJ6 (Fragment) OS=Homo sapiens OX=9606 PE=2 SV=1	15	1	2	1	124	8.85	13.6	39	9617.55
75	Q5EC54	Heterogeneous nuclear ribonucleoprotein K OS=Homo sapiens OX=9606 GN=HNRPK PE=2 SV=1	5	1	1	1	464	5.33	51	39	7027.72	128166
76	A0A5C2GST2	IG c859_heavy_IGHV3-13_IGHD3-3_IGHJ3 (Fragment) OS=Homo sapiens OX=9606 PE=2 SV=1	16	1	1	1	118	8.48	12.8	38	15496
77	A0A5C2G5I6	IGL c2887_light_IGKV4-1_IGKJ1 (Fragment) OS=Homo sapiens OX=9606 PE=2 SV=1	16	1	8	1	113	7.12	12.4	38	22601.4	7590.95
78	A0A5C2H2K5	IG c1206_light_IGKV3-15_IGKJ4 (Fragment) OS=Homo sapiens OX=9606 PE=2 SV=1	17	1	1	1	106	8.48	11.4	37	13415.7
79	P32119	Peroxiredoxin-2 OS=Homo sapiens OX=9606 GN=PRDX2 PE=1 SV=5	9	1	1	1	198	5.97	21.9	35	12504	238270
80	Q96DE0	U8 snoRNA-decapping enzyme OS=Homo sapiens OX=9606 GN=NUDT16 PE=1 SV=2	11	1	1	1	195	6.89	21.3	32		57697
81	A0A0A0MR85	Glutathione transferase OS=Homo sapiens OX=9606 GN=GSTM4 PE=1 SV=1	8	1	1	1	218	5.9	25.5	32		209729
82	A0A7S5EX52	IGH c1218_heavy_IGHV3-48_IGHD2-2_IGHJ6 (Fragment) OS=Homo sapiens OX=9606 PE=2 SV=1	15	1	1	1	123	5.31	13.6	25	25120.1
83	A0A0A0MR39	Myelin expression factor 2 OS=Homo sapiens OX=9606 GN=MYEF2 PE=1 SV=1	8	1	2	1	600	8.87	64.1	24	215481	7199.36
84	P56537	Eukaryotic translation initiation factor 6 OS=Homo sapiens OX=9606 GN=EIF6 PE=1 SV=1	10	1	1	1	245	4.68	26.6	24	25851.5	396972
85	O75368	SH3 domain-binding glutamic acid-rich-like protein OS=Homo sapiens OX=9606 GN=SH3BGRL PE=1 SV=1	16	1	1	1	114	5.25	12.8	23		172292
86	P21291	Cysteine and glycine-rich protein 1 OS=Homo sapiens OX=9606 GN=CSRP1 PE=1 SV=3	11	1	1	1	193	8.57	20.6	23		3275.08
87	K7EP19	Alpha-actinin-4 (Fragment) OS=Homo sapiens OX=9606 GN=ACTN4 PE=1 SV=1	41	1	1	1	105	4.56	11.6	20	8893.31

## Sheet: In-solution total (liver)
Checked	Accession	Description	Coverage [%]	# Peptides	# PSMs	# Unique Peptides	# AAs	calc. pI	MW [kDa]	Score Mascot	Abundances (Grouped): 8T0	Abundances (Grouped): 8T30MINTS	Abundances (Grouped): 8T8HRS	Abundances (Grouped): 13T30MINT	Abundances (Grouped): 13T10HRS	Abundances (Grouped): 13T30HRS
1	B2RBS8	cDNA, FLJ95666, highly similar to Homo sapiens albumin (ALB), mRNA	38	21	452	7	609	6.28	69.3	7014	1.17347e+08	1.00033e+08	1.59277e+08	3.33108e+08	1.07673e+08	5.96924e+07
2	C0JYY2	Apolipoprotein B (Including Ag(X) antigen)	22	52	262	52	4563	7.05	515.2	3969	3.6378e+06	5.65462e+06	1.40001e+07	2.17927e+07	9.9833e+06	1.72437e+07
3	P01009	Alpha-1-antitrypsin	44	15	242	1	418	5.59	46.7	3478					273410	1.65702e+06
4	P0C0L5	Complement C4-B	30	27	159	1	1744	7.27	192.6	3081	388138	165775	3209867		1.99516e+06
5	P01024	Complement C3	36	33	197	33	1663	6.4	187	2996	1.71116e+07	2.48458e+07	5.32096e+07	3.74724e+07	2.94352e+07	3.06486e+07
6	B3KS79	cDNA FLJ35730 fis, clone TESTI2003131, highly similar to ALPHA-1-ANTICHYMOTRYPSIN	33	9	166	9	448	5.63	50.6	2649	84433.9	1.78138e+06	6.85411e+07	1.38473e+07	1.98066e+07	1.90058e+07
7	A0A384MR03	Fibronectin	25	27	125	27	2176	5.88	239.5	2430	6.94733e+06	1.043e+07	1.63597e+07	6.95796e+07	2.02944e+07	2.23119e+07
8	P02679	Fibrinogen gamma chain	42	11	155	11	453	5.62	51.5	2340	6.82061e+07	8.17334e+07	9.70494e+08	3.36174e+08	8.32293e+08	8.37715e+08
9	A8K430	Fructose-bisphosphate aldolase	41	7	168	2	364	8.21	39.4	2204		3.89357e+06	7462077	712717	813668	2.56409e+06
10	Q6N092	Uncharacterized protein DKFZp686K18196 (Fragment)	36	8	141	5	519	6.93	56.4	2191	1.13695e+07	6.76753e+06	1.23724e+07	3.67639e+07	1.50207e+07	1.13426e+07
11	P02675	Fibrinogen beta chain	54	20	245	20	491	8.27	55.9	2161	8.90887e+06	6.48643e+06	4.44941e+08	3.6676e+07	7.58547e+07	4.64474e+07
12	Q05CP7	Fatty acid-binding protein 1 (Fragment)	72	7	138	7	134	9.51	15.1	2085	1.57877e+06	4.05096e+07	3.94038e+07	5.02729e+07	2.52678e+07	3.68472e+07
13	P02763	Alpha-1-acid glycoprotein 1	28	6	120	6	201	5.02	23.5	2021	400115		6.50218e+07	614672	5.62022e+06	1.02475e+07
14	Q8TCD0	Uncharacterized protein	36	6	136	2	239	8.06	26.2	1974	1.4984e+07	1.38637e+06	6.23572e+07	3.84958e+06	579086
15	A0A5H1ZRQ3	Immunoglobulin kappa constant (Fragment)	80	5	127	1	107	5.87	11.7	1869	1.15596e+07	12742639	7891536	9.56371e+06	1.20404e+06	788230
16	P00352	Aldehyde dehydrogenase 1A1	51	13	88	13	501	6.73	54.8	1508		9.65514e+06	9.96258e+06	8.18762e+06	1.8782e+07	2.73654e+06
17	A0A0K0K1H8	Beta-1 metal-binding globulin	40	16	111	16	698	7.21	77	1506	2.41681e+07	4.263e+08	3.39867e+08	3.12865e+07	2.27601e+07	1.65922e+08
18	P02790	Hemopexin	38	9	84	9	462	7.02	51.6	1504	2.96951e+06	881718	3.87954e+07	2.92318e+06	3.58777e+07	3.90792e+06
19	A0A0D9SFB5	All-trans-retinol dehydrogenase [NAD(+)] ADH4	48	10	64	9	391	7.91	41.6	1416		904720	2.78418e+07	1.79813e+07	1.57844e+07	1.01914e+06
20	P00325	All-trans-retinol dehydrogenase [NAD(+)] ADH1B	50	8	57	3	375	8.29	39.8	1314	69195	1.05494e+07	8.05884e+06	1.74401e+08	6962606	3.22843e+06
21	A0A286YFJ8	Immunoglobulin heavy constant gamma 4 (Fragment)	19	4	136	1	396	6.24	43.8	1307	92001.2		285251	4.42389e+06	579135	108735
22	P01023	Alpha-2-macroglobulin	31	21	97	20	1474	6.46	163.2	1304	1.17955e+07	4.62347e+06	3.33574e+07	2.30697e+07	1.92083e+07	1.50737e+07
23	P02647	Apolipoprotein A-I	28	9	58	9	267	5.76	30.8	1114	7.97109e+06	6798911	2.23543e+07	1.6371e+07	1.06249e+07	5.78184e+06
24	D3DQX7	Serum amyloid A protein	30	2	39	2	122	6.79	13.6	1108		280380	7.67486e+07		725296	1.27998e+06
25	A0A024R529	ATP-dependent dihydroxyacetone kinase	22	7	68	7	575	7.49	58.9	1074		435059	1.76013e+06	2.85049e+06	639076	3.94904e+06
26	P00326	Alcohol dehydrogenase 1C	35	6	38	3	375	8.29	39.8	1047		55684.8	1.0389e+07	638600		623332
27	V9HWI6	Gc-globulin	40	10	55	10	474	5.54	52.9	1022	536807	295301	1.09735e+08	3.44226e+07	5.20937e+06	1.13871e+06
28	Q68CN4	Uncharacterized protein	20	4	113	2	470	7.56	51.5	948		906098	264232	1.18249e+07	455848	244876
29	Q6ZVX0	cDNA FLJ41981 fis, clone SMINT2011888, highly similar to Protein Tro alpha1 H,myeloma	22	4	47	1	487	5.92	52.8	934	68026.2			735288	124077
30	A0A024R962	HCG40889, isoform CRA_b	22	12	64	11	1231	6.62	139	924	1.70895e+06	277094	1.30117e+07	1.19426e+07	1.05139e+07	1.46515e+07
31	B7ZKJ8	ITIH4 protein	21	10	57	10	935	6.89	103.8	921	3.62363e+06		3.56881e+07	16238081	2.79351e+07	3.27589e+07
32	Q86YL2	Hemoglobin alpha-1 chain (Fragment)	80	4	49	2	88	8.24	9.5	909	3.8249e+06	338512	4.46662e+06	6.45433e+06	457926	5.39125e+06
33	A0A2R8Y6G6	2-phospho-D-glycerate hydro-lyase	32	8	50	7	434	6.99	47.3	853	160131	3.25328e+06	2.22959e+06	927076	168363	1.41843e+06
34	D3DRR6	Inter-alpha (Globulin) inhibitor H2, isoform CRA_a	18	8	75	8	947	6.95	106.5	819	5.57521e+06	1.09861e+07	1.3352e+07	7.60692e+06	3.0745e+06	1.18643e+07
35	Q59EP2	Angiotensin 1-10 (Fragment)	22	5	37	3	491	6.42	53.7	819	108323		993998	1088691	3.1771e+06	787188
36	B4DUP2	UTP--glucose-1-phosphate uridylyltransferase	32	8	38	8	517	8.13	57.8	814		5038304		4.78342e+06
37	Q5EFE5	Anti-RhD monoclonal T125 gamma1 heavy chain	20	7	70	3	475	8.35	52.3	810	1.54052e+07	1.09893e+07	22612653	63731337	1.32879e+07	5295723
38	B4DW52	cDNA FLJ55253, highly similar to Actin, cytoplasmic 1	35	6	41	5	347	5.35	38.6	787		1.14701e+06	763002	1.164e+06	3660690	1.59977e+06
39	B4E1C2	Bradykinin	24	9	48	9	644	6.81	71.9	765	42409.2	69745.7	983588	1.88146e+06	1.57247e+06	1.89655e+06
40	P52758	2-iminobutanoate/2-iminopropanoate deaminase	38	3	26	3	137	8.68	14.5	760			59538.1	804702	632884	711330
41	B4DPQ0	Complement subcomponent C1r	31	10	76	10	719	6.37	81.8	745	746350	2.65436e+06	2.13444e+07	8.6239e+06	9.03447e+06	1.13167e+07
42	P13929	Beta-enolase	22	4	52	3	434	7.71	47	744		3.21411e+07	4.51857e+07	1.71244e+07	3.17188e+07	4.55125e+07
43	P04004	Vitronectin	9	2	12	2	478	5.8	54.3	711			684539			146964
44	Q13228	Methanethiol oxidase	31	7	39	7	472	6.37	52.4	702		386141	1.5139e+06	754489	2.24855e+06	3.17657e+06
45	Q04828	Aldo-keto reductase family 1 member C1	57	10	62	1	323	7.88	36.8	697	50532.6	1.42617e+06	905030	2.18109e+06	1.29959e+06	1.47089e+06
46	A0A1K0GXZ1	Globin C1	57	5	32	3	177	9.77	19.2	697	1.33873e+07	94108	883524	2.34156e+06	1.46929e+06	1.24551e+07
47	P04406	Glyceraldehyde-3-phosphate dehydrogenase	34	7	30	7	335	8.46	36	688			2.03821e+06			1.46572e+06
48	Q4TZM4	Hemoglobin beta chain (Fragment)	79	5	51	2	101	6.52	11	674	529323	378731	158951	219150		96135.8
49	P36871	Phosphoglucomutase-1	26	7	30	7	562	6.76	61.4	652		392740	1.36653e+06	387762	371270	764000
50	A0A2U3TZU2	Glucose-6-phosphate isomerase	25	6	29	6	597	8.97	67.2	639		2206625	1.23316e+06	1229899		293746
51	P02753	Retinol-binding protein 4	31	3	23	3	201	6.07	23	610	1.24871e+06	9.89701e+06	38562611	3.43291e+06	28311948	5.26835e+07
52	A8K134	cDNA FLJ75245, highly similar to Homo sapiens carbamoyl-phosphate synthetase 1, mitochondrial (CPS1), mRNA	17	12	39	12	1500	6.73	164.8	600			3.28497e+06			2.63792e+06
53	P17516	Aldo-keto reductase family 1 member C4	31	6	23	6	323	6.93	37	590		9.15742e+06	5.00177e+06	1.67899e+07	3520590	1.11192e+07
54	A0A2S0BDD1	Antithrombin-III	19	5	51	5	505	7.85	57.3	571	628564	170020	3.26746e+06	2.22795e+06	2.17735e+06	2.3275e+06
55	B4E1Z4	C3/C5 convertase	17	13	45	12	1266	7.18	140.9	564			1.31836e+07	707371	915843	238659
56	P00734	Prothrombin	25	9	36	9	622	5.9	70	558	771904	140817	3.03669e+06	556612	1.0654e+06	1.7068e+06
57	P00450	Ceruloplasmin	33	17	40	17	1065	5.72	122.1	556	520251	1.12141e+06	8.6559e+06	1.69487e+07	5.64737e+06	9.4026e+06
58	P34896	Serine hydroxymethyltransferase, cytosolic	21	4	30	4	483	7.71	53	554		1.61921e+07	1.9039e+07	2.99767e+06	1.9345e+06	4764223
59	A7L3A3	Angiotensinogen (Fragment)	47	3	23	1	88	7.18	9.4	533	448843	1063877	11938844	1.90156e+06	8.63003e+06	7.00024e+06
60	Q5EBM2	Uncharacterized protein	8	3	24	1	519	6.86	56.8	525	1.59296e+06	2.31423e+06	2334160	9130749	2732505	914077
61	P00441	Superoxide dismutase [Cu-Zn]	45	2	16	2	154	6.13	15.9	521		18080608	19284088	1.80365e+07	11485494	29791265
62	V9GYM3	Apolipoprotein A-II	36	4	40	4	133	8.27	14.9	511	4.43903e+06	590486	4.15984e+06	8.67224e+06	5.11645e+06	7.96931e+06
63	P30086	Phosphatidylethanolamine-binding protein 1	57	6	25	6	187	7.53	21	507	303177	5.91316e+06	1.22188e+07	1.51261e+07	5.82699e+06	8.71338e+06
64	Q08830	Fibrinogen-like protein 1	45	7	32	7	312	5.87	36.4	499			1.45422e+06	884367	2.23832e+06	3.32862e+06
65	P02649	Apolipoprotein E	21	4	23	4	317	5.73	36.1	476	3228536	21066452	3.27232e+08	7.21244e+07	2.38291e+08	1.81492e+08
66	P49327	Fatty acid synthase	12	14	30	14	2511	6.44	273.3	469				584185	142024	1.24621e+06
67	H0Y300	Haptoglobin	19	4	31	4	442	6.64	49.1	468	1.02508e+07	1.25588e+07	3.98415e+08	7.80821e+07	2.15791e+09	9.68636e+07
68	P00747	Plasminogen	18	7	17	7	810	7.24	90.5	466		532150	1.02429e+06	465072	851536	369406
69	A0A286LWX1	Aldehyde oxidase 1	17	10	39	10	1338	7.11	147.7	461		891969	1.31274e+06			2.25593e+06
70	P08697	Alpha-2-antiplasmin	24	7	42	7	491	6.29	54.5	459			340151	357707	1.37719e+06	1.50049e+06
71	P07327	Alcohol dehydrogenase 1A	28	6	21	2	375	7.94	39.8	432		14002368	7.32142e+06	11057061	5.63533e+06	7.62109e+06
72	P04040	Catalase	11	3	19	3	527	7.39	59.7	424	1.41815e+06
73	A8K486	Peptidyl-prolyl cis-trans isomerase	45	4	18	4	165	6.9	18	424		326368	187280	1.72766e+06	786184	570937
74	Q59G10	Formyltetrahydrofolate dehydrogenase (Fragment)	16	8	26	8	954	6.42	104	413	2.36274e+07	1.71253e+07	1.61893e+07	3.86203e+07	1.41325e+07	2.88705e+06
75	B2RCQ6	cDNA, FLJ96222, highly similar to Homo sapiens betaine-homocysteine methyltransferase (BHMT), mRNA	28	6	26	6	406	7.24	44.9	400		188133	285521	198265	843224	957513
76	B2R6W1	cDNA, FLJ93143, highly similar to Homo sapiens complement component 7 (C7), mRNA	15	6	20	6	843	6.48	93.5	395				663153	1.29758e+06	968771
77	P00915	Carbonic anhydrase 1	51	7	33	7	261	7.12	28.9	380	1.20314e+06	355627	867300	807409	625851	978118
78	Q59GW6	Acetyl-CoA acetyltransferase, cytosolic variant (Fragment)	18	3	16	3	404	7.4	42.1	379		4135413	3.91617e+06	704739	708541	1.07859e+06
79	P27169	Serum paraoxonase/arylesterase 1	39	6	18	6	355	5.22	39.7	375	380091	488218	1.94096e+06	3196353	3.50557e+06	1.94152e+06
80	P21549	Serine--pyruvate aminotransferase	33	6	20	6	392	8.4	43	373	886766	3.52672e+06	1.11126e+07	1.27224e+06	2.55706e+06	4.43301e+06
81	D3DSM8	Formimidoyltetrahydrofolate cyclodeaminase	25	6	13	6	581	6.3	63.3	370		6.33476e+06	652508	138396
82	P06737	Glycogen phosphorylase, liver form	11	6	18	5	847	7.17	97.1	368		92048.4	74537.5		97240.6	293728
83	P16152	Carbonyl reductase [NADPH] 1	29	6	17	6	277	8.32	30.4	367		1.90474e+06	3.32344e+06	5.76203e+06	2.3243e+06	3.7901e+06
84	A8K2N0	cDNA FLJ77835, highly similar to Homo sapiens complement component 1, s subcomponent (C1S), transcript variant 2, mRNA	18	6	26	6	688	4.98	76.6	359			4.1936e+06	3.04577e+06	2.77543e+06	4.90599e+06
85	P13489	Ribonuclease inhibitor	34	7	16	7	461	4.82	49.9	357		4.97559e+06	2.81784e+06	3.16991e+06	2.59959e+06	1.77538e+06
86	P02760	Protein AMBP	22	7	15	7	352	6.25	39	356	4147189	9.23339e+06	107006087	58956698	1.1896e+08	120592992
87	B2RB23	cDNA, FLJ95265, highly similar to Homo sapiens acetyl-Coenzyme A acyltransferase 2 (mitochondrial 3-oxoacyl-Coenzyme A thiolase) (ACAA2), nuclear gene encoding mitochondrial protein, mRNA	18	4	10	4	397	8.25	42	355			1804560			4279014
88	Q9UBQ7	Glyoxylate reductase/hydroxypyruvate reductase	32	5	16	5	328	7.39	35.6	353		473725	548252	165990		157875
89	P18428	Lipopolysaccharide-binding protein	14	3	20	3	481	6.7	53.4	349		1.55009e+06	1.03833e+07	5265125	1.74455e+06	2.19635e+06
90	A0A024R172	15-oxoprostaglandin 13-reductase	29	6	15	6	329	8.29	35.9	345		804129		215970	50589.7	391839
91	P02042	Hemoglobin subunit delta	48	5	22	3	147	8.05	16	344		109049
92	P25325	3-mercaptopyruvate sulfurtransferase	29	5	16	5	297	6.6	33.2	344		2.46772e+06	1.84605e+06	1.19928e+06	1.39654e+06	1.1848e+06
93	P37802	Transgelin-2	37	5	19	5	199	8.25	22.4	341		4.67298e+06	3.48709e+06	3.92004e+06	1.96582e+06	1.50645e+06
94	P21399	Cytoplasmic aconitate hydratase	21	9	29	9	889	6.68	98.3	338		406769	5.28499e+06	4.42277e+06	3.56608e+06	6.38126e+06
95	B2R983	Glutathione-dependent dehydroascorbate reductase	29	4	21	4	241	6.6	27.5	338		2.53083e+06	1.11922e+07	2.55586e+07	3.5993e+07	524956
96	P22792	Carboxypeptidase N subunit 2	19	4	15	4	545	5.99	60.5	337	135520				540512	430440
97	A8KAP9	Argininosuccinate synthase	24	5	28	5	412	8.03	46.5	334	1.46291e+06	2.39676e+06	3.91347e+06	1.20318e+07	6.52161e+06	410795
98	P43490	Nicotinamide phosphoribosyltransferase	14	3	12	3	491	7.15	55.5	324		467494	580788	566758	440429	1.13304e+06
99	A0A024QZB4	Sulfotransferase	21	3	14	3	295	6.62	34.2	318		3.05671e+06	1.0389e+06	729219	78785	534346
100	Q15274	Nicotinate-nucleotide pyrophosphorylase [carboxylating]	32	3	18	3	297	6.21	30.8	318		702837	1.6395e+06		499987	964957
101	Q7Z4W1	L-xylulose reductase	19	2	16	2	244	8.1	25.9	316	59749.4		2.46112e+06	1.81662e+06	421986	1.83806e+06
102	A0A1B0GW23	N-acyl-L-amino-acid amidohydrolase (Fragment)	25	6	21	6	586	6.67	65.4	313	265483	3.88495e+07	110456720	88870104	77230610	130029960
103	A0A1X8XL64	Histone H3	23	1	6	1	139	11	15.5	310		438486	6.26159e+06	1.09712e+06	3.43368e+06	3.02442e+06
104	P16930	Fumarylacetoacetase	27	7	23	7	419	6.95	46.3	308		458473	237501	303594	109664	296491
105	P02749	Beta-2-glycoprotein 1	32	7	18	7	345	7.97	38.3	305	1.16764e+06	697955	1.58268e+07	11232472	9.37747e+06	7.01892e+06
106	P05091	Aldehyde dehydrogenase, mitochondrial	28	6	11	6	517	7.05	56.3	303		754285	804001	1.2756e+06	426225	290105
107	B7Z8Q2	Alpha-2-HS-glycoprotein	27	5	59	5	433	6.28	46.6	303	1.90546e+08	218052303	1.17665e+08	3.55273e+08	2.28083e+08	4.35122e+07
108	P61960	Ubiquitin-fold modifier 1	59	2	18	2	85	9.31	9.1	301		344992			188140	452342
109	P09110	3-ketoacyl-CoA thiolase, peroxisomal	10	2	6	2	424	8.44	44.3	299			1.04475e+06			412399
110	A8K8Z4	Complement component C6	13	5	14	1	934	6.62	104.6	288			66215.6	619391
111	A0A024R035	Complement component C9	9	3	11	3	559	5.52	63.2	285	3847076	6.96464e+06	7.54492e+06	4.18209e+07	52375382	3.97266e+07
112	P29401	Transketolase	26	7	17	7	623	7.66	67.8	285		1.69029e+06	3.79476e+06	1.17399e+06	3.71052e+06	5.72711e+06
113	P23141	Liver carboxylesterase 1	22	7	13	7	567	6.6	62.5	283		1.66072e+06	7706151	2.16277e+06	3.17034e+06	10784916
114	Q14117	Dihydropyrimidinase	8	2	9	2	519	7.27	56.6	280		4.03512e+06	1.89102e+06	1794611	492890	1.90532e+06
115	P01031	Complement C5	8	6	18	6	1676	6.52	188.2	279	758568	697278	416579	1175149	2.12948e+06	5.61101e+06
116	Q06033	Inter-alpha-trypsin inhibitor heavy chain H3	13	5	25	5	890	5.74	99.8	277			1.27439e+06	1.54699e+06	1.10872e+06	1.27228e+06
117	B2RE74	Fructose-bisphosphatase	24	6	15	6	338	6.68	36.8	276						384416
118	Q86VB7	Scavenger receptor cysteine-rich type 1 protein M130	10	5	18	5	1156	5.95	125.4	275	649961	69406.2		1.15112e+06	335268	198055
119	P06396	Gelsolin	19	6	23	6	782	6.28	85.6	274	5.16217e+06	880753	100271	4.10227e+06	1.36666e+06	263532
120	E9PF18	Hydroxyacyl-coenzyme A dehydrogenase, mitochondrial	17	2	4	2	390	9.26	42.1	274			541479		141669
121	P00338	L-lactate dehydrogenase A chain	29	5	18	5	332	8.27	36.7	258		5.56023e+06	7.87951e+06	7.24489e+06	4.6987e+06	1.00424e+07
122	Q00796	Sorbitol dehydrogenase	16	3	11	3	357	7.97	38.3	254		8305577	9764507	4394620	2.67147e+06	5.2682e+06
123	B4DLV7	Rab GDP dissociation inhibitor	21	6	12	6	449	8.18	51.1	251			92331			58195.1
124	B2R920	Glutathione transferase	41	4	15	4	222	8.59	25.6	249		426769	992490	3.1552e+06	296497	910666
125	P11216	Glycogen phosphorylase, brain form	4	2	6	1	843	6.86	96.6	246		229535	326211		138248	316381
126	A8K718	cDNA FLJ77502	20	3	18	3	315	6.83	35.1	243		1.02017e+06	1.93511e+06	715603	924494	1.32839e+06
127	Q96G03	Phosphoglucomutase-2	8	2	8	2	612	6.73	68.2	239			520845	606868	637764	901987
128	P13671	Complement component C6	12	5	10	1	934	6.76	104.7	238						167072
129	A0A384MDV8	Epididymis secretory sperm binding protein	14	5	8	5	500	6.55	55.2	238		1.5714e+06	421621		365363	1.60078e+06
130	P54725	UV excision repair protein RAD23 homolog A	8	1	14	1	363	4.58	39.6	230	244335	606195	275374	321839
131	P25311	Zinc-alpha-2-glycoprotein	17	3	25	3	298	6.05	34.2	225			1.25685e+07		462104
132	B5BU24	14-3-3 protein beta/alpha	16	3	8	3	246	4.83	28.1	224	456255	777059	1.14983e+06	418744	675469	1.04278e+06
133	P46952	3-hydroxyanthranilate 3,4-dioxygenase	23	3	11	3	286	5.88	32.5	218	417350	363110	1.35014e+06		372687	342071
134	E2RVJ0	Anion exchange protein	7	3	16	3	912	5.22	101.9	214	2.46232e+06	6.41565e+06
135	P04003	C4b-binding protein alpha chain	20	6	12	6	597	7.3	67	211				464327	75652.1	40691.7
136	A0A5C2G989	IGH + IGL c253_heavy_IGHV3-48_IGHD3-22_IGHJ4 (Fragment)	16	1	6	1	122	6.52	13.3	205		782714	1000694	11023328	3.05357e+06	974155
137	O75874	Isocitrate dehydrogenase [NADP] cytoplasmic	16	4	13	4	414	7.01	46.6	201			2.17229e+06	2302348	3.10384e+06	7.60854e+06
138	B3KNB4	cDNA FLJ14168 fis, clone NT2RP2001440, highly similar to 14-3-3 protein gamma	30	3	7	3	247	4.89	28.2	199					348797	306688
139	P28332	Alcohol dehydrogenase 6	34	6	10	5	368	7.8	39	198		539470	1.38552e+06	1.14825e+06		1.56802e+06
140	Q6TXQ4	H3L-like histone (Fragment)	30	1	6	1	107	10.59	12.1	196		105698	114411	136433	417044	300697
141	P19652	Alpha-1-acid glycoprotein 2	22	3	13	3	201	5.11	23.6	186			123892		1.12989e+06	2.25734e+06
142	P36955	Pigment epithelium-derived factor	24	4	17	4	418	6.38	46.3	181	691597	217961	1.36651e+06	7.42088e+06	8.4692e+06	2.3867e+06
143	P13639	Elongation factor 2	14	6	11	6	858	6.83	95.3	180					261611	8170389
144	P04179	Superoxide dismutase [Mn], mitochondrial	23	2	7	2	222	8.25	24.7	177			1721547	1.94718e+06	1.66987e+06	12199868
145	P04424	Argininosuccinate lyase	12	3	4	3	464	6.48	51.6	176	757799	216393	128454	682622	60223.3
146	P35754	Glutaredoxin-1	47	2	9	2	106	8.09	11.8	175	777947	1046610	1747132	105181		363038
147	B2RD36	Carboxymethylenebutenolidase homolog	17	3	7	3	245	6.79	28	175				1.05164e+06	227234	1163813
148	Q16715	Pyruvate kinase (Fragment)	17	5	10	5	587	7.53	63.2	173		2106928	1.86972e+06	434596	298293	1.45997e+06
149	P00480	Ornithine transcarbamylase, mitochondrial	28	3	6	3	354	8.63	39.9	165						2.21499e+06
150	O94760	N(G),N(G)-dimethylarginine dimethylaminohydrolase 1	21	2	10	2	285	5.81	31.1	163			7.27669e+06	8986828	7.29651e+06	9.85145e+06
151	G5E977	Nicotinate phosphoribosyltransferase	22	5	8	5	584	6.73	62.1	154		21111.9		47446.3		125610
152	P32119	Peroxiredoxin-2	29	3	6	3	198	5.97	21.9	154	2.37533e+06	5.51518e+06	4.21118e+06	2389462	1.25537e+06	3.46563e+06
153	B2R888	Monocyte differentiation antigen CD14	23	5	6	5	375	6.23	40	152						506335
154	Q9NQR4	Omega-amidase NIT2	33	5	13	5	276	7.21	30.6	149		1.78469e+06	2.9002e+06	928263	1.26586e+06	1.32919e+06
155	A0A5C2GGR9	IG c30_heavy_IGHV3-23_IGHD2-2_IGHJ3 (Fragment)	14	1	4	1	134	5.87	14	147	243694	190899		1.17095e+06	543117	111203
156	P10768	S-formylglutathione hydrolase	50	6	18	6	282	7.02	31.4	146	417271	1.19944e+08	6.29764e+07	58645695	36035410	50396994
157	P24298	Alanine aminotransferase 1	24	5	8	5	496	7.18	54.6	146		346662	144905		166709	48165.6
158	Q03591	Complement factor H-related protein 1	31	3	12	2	330	7.39	37.6	145	330706		3.24166e+06	1.10824e+07	1.23963e+07	1.01196e+07
159	P30039	Phenazine biosynthesis-like domain-containing protein	27	3	5	3	288	6.52	31.8	145		674522		1.0838e+06		297974
160	O60701	UDP-glucose 6-dehydrogenase	16	4	13	4	494	7.12	55	145		410618	130678	325796		243223
161	P13796	Plastin-2	11	3	9	3	627	5.43	70.2	144					1.90175e+06	1.06426e+06
162	B2R6C0	Glycerol-3-phosphate dehydrogenase [NAD(+)]	9	1	6	1	349	6.18	37.6	141		1.06852e+06	1.20634e+06	596013	1.53121e+06
163	P19827	Inter-alpha-trypsin inhibitor heavy chain H1	10	4	6	4	911	6.79	101.3	140	71159.6		1.10707e+06		3.00543e+06	4.82354e+06
164	A0A140VJM6	Testicular tissue protein Li 102	16	2	9	2	298	5.94	32.7	139		1.0332e+06		987262
165	B0YIW2	Apolipoprotein C-III	14	1	6	1	117	8.18	12.8	135			2.0787e+06			45783.2
166	Q06520	Sulfotransferase 2A1	20	4	6	4	285	5.95	33.8	133		1.25132e+06	1.09147e+06	1.42175e+06	165873	481638
167	A8K168	Malic enzyme	10	2	7	2	572	6.13	64.1	121	331165	392741	360204	3.99076e+06		200530
168	H3BPK7	Alanine--tRNA ligase	2	1	4	1	999	5.67	110.1	117		235080	228474		154383	167375
169	P14550	Aldo-keto reductase family 1 member A1	19	2	8	2	325	6.79	36.6	117			347379	651439	515971	740494
170	Q9UII7	Cadherin-1	7	2	4	2	901	4.78	99.6	117		421624	2864971	729597	317156
171	P28838	Cytosol aminopeptidase	22	5	16	5	519	7.93	56.1	116			6.48577e+06	3.30886e+06	4.64328e+06
172	B3KQF4	Metalloproteinase inhibitor 1	21	2	8	2	207	8.1	23.2	116	120378		1.60088e+06		519338
173	Q96KP4	Cytosolic non-specific dipeptidase	18	4	5	4	475	5.97	52.8	114	113124			73241.1		200398
174	P00367	Glutamate dehydrogenase 1, mitochondrial	7	2	5	2	558	7.8	61.4	112		1.5826e+06	2.20029e+06		763128	1.34276e+06
175	B4E259	cDNA FLJ59607, moderately similar to D-dopachrome decarboxylase	22	2	13	2	234	8.22	25.3	112		652452			97322.4	80704.6
176	A8JZY9	Tubulin alpha chain	12	3	9	3	451	5.06	50.1	112		8768897		4.61747e+06
177	Q6GMX3	IGL@ protein	14	2	9	1	236	6.89	24.7	109	2.38878e+06		1.72427e+06	3.80713e+06	1.22857e+06
178	P11766	Alcohol dehydrogenase class-3	10	2	5	2	374	7.49	39.7	105			64164		149885	104084
179	Q59ER5	WD repeat-containing protein 1 isoform 1 variant (Fragment)	5	1	2	1	624	7.23	68.1	105	154826	266095		573860	148340	81563
180	P30047	GTP cyclohydrolase 1 feedback regulatory protein	19	1	4	1	84	6.54	9.7	103		458067	936776	180094	630917	633231
181	P07900	Heat shock protein HSP 90-alpha	9	4	7	3	732	5.02	84.6	98	92863.7		801331	497167	1.19782e+06
182	P36222	Chitinase-3-like protein 1	10	2	2	2	383	8.46	42.6	97			8238454			781431
183	Q06323	Proteasome activator complex subunit 1	9	2	3	2	249	6.02	28.7	95			200001	175548	143407
184	Q9H2A2	2-aminomuconic semialdehyde dehydrogenase	13	3	5	3	487	7.14	53.4	94		1.73324e+06	175524	605843	308578	351435
185	H7BY16	Nucleolin	6	2	4	2	734	4.73	79.3	93			1.69725e+06
186	H0Y8X4	2'-deoxynucleoside 5'-phosphate N-hydrolase 1 (Fragment)	21	2	3	2	243	5.5	25.9	92		49427.2			429195	113476
187	A0A0M4G3H8	4-alpha-glucanotransferase	5	4	8	4	1532	6.8	174.7	89					266949	355111
188	P05546	Heparin cofactor 2	4	1	4	1	499	6.9	57	89		387283	266077	548587		330800
189	B1AHL2	Fibulin-1	7	2	3	2	721	5.39	78.3	86	68065.4		486747	3.79581e+06		232023
190	P39060	Collagen alpha-1(XVIII) chain	4	2	5	2	1754	6.01	178.1	85				648223	64886.3
191	O95861	3'(2'),5'-bisphosphate nucleotidase 1	14	2	7	2	308	5.69	33.4	84		509467	389997		129797	86507.8
192	O00757	Fructose-1,6-bisphosphatase isozyme 2	11	3	6	3	339	7.23	36.7	84		903394	2.64803e+06	434560		1.22646e+06
193	Q15493	Regucalcin	7	1	4	1	299	6.25	33.2	84			1.95575e+06	1.08751e+06	1.50343e+06	1576617
194	A0A384NKS6	Clusterin	7	2	3	2	501	6.68	57.8	83		48170.4	1.78573e+06		578045	550228
195	P30048	Thioredoxin-dependent peroxide reductase, mitochondrial	12	1	3	1	256	7.78	27.7	82			452416			344854
196	A0A7P0TA71	Protein disulfide-isomerase	13	4	9	4	557	5.45	62	80		4.29469e+07	9.01801e+07	16261332	2.00806e+07	6.6442e+07
197	Q15582	Transforming growth factor-beta-induced protein ig-h3	10	3	4	3	683	7.71	74.6	80			90827.5	431228	106685	320092
198	Q6DHW4	Uncharacterized protein	14	2	14	1	237	7.99	25.1	73	1.27326e+06	1.29936e+06				401143
199	O95865	N(G),N(G)-dimethylarginine dimethylaminohydrolase 2	22	2	2	2	285	6.01	29.6	72				2.68195e+06		3.09182e+06
200	P39687	Acidic leucine-rich nuclear phosphoprotein 32 family member A	14	1	6	1	249	4.09	28.6	70		469787
201	B4DPQ3	cDNA FLJ51034, highly similar to Vitamin K-dependent protein C	7	1	4	1	517	7.53	57.4	70	249079	60762.2	234678	101030		1.10411e+06
202	P26038	Moesin	7	2	3	2	577	6.4	67.8	67	143560	4.079e+07	3.96261e+07	2.75108e+07	1.77673e+07	2.13297e+07
203	A8K9C4	Elongation factor 1-alpha	11	2	5	2	462	9.01	50.2	67		1.72148e+06
204	Q96IU4	Protein ABHD14B	30	3	6	3	210	6.4	22.3	66	178959	183878	68707.4	1.21359e+06		918286
205	A0A024R155	Bile acid Coenzyme A: amino acid N-acyltransferase (Glycine N-choloyltransferase), isoform CRA_a	17	3	10	3	418	6.87	46.2	65	1.85923e+06		1.41399e+06	3.60303e+06	9.796e+06	1.37985e+07
206	G3V180	Dipeptidyl peptidase 3	5	2	2	2	757	5.03	84.3	65			856006	798205	845585	1.31276e+06
207	P63208	S-phase kinase-associated protein 1	12	1	1	1	163	4.54	18.6	64						201192
208	Q14019	Coactosin-like protein	30	2	7	2	142	5.67	15.9	60						381318
209	P22314	Ubiquitin-like modifier-activating enzyme 1	9	4	7	4	1058	5.76	117.8	60	102383	2.86725e+06	1.91234e+06	3.32536e+06	242319	1.15148e+06
210	P30044	Peroxiredoxin-5, mitochondrial	29	3	5	3	214	8.7	22.1	58		3.25632e+06		2.14616e+06	1.85315e+06	1596156
211	J7M2B1	Tyrosine-protein kinase receptor	2	1	1	1	858	6.13	98.9	52		409272	296230	126702	119461	220476
212	A0A5C2GRK8	IG c1160_heavy_IGHV3-48_IGHD2-2_IGHJ6 (Fragment)	14	1	2	1	132	8.91	14.6	51	926646	1.41223e+06	770659	1.70782e+06	607352	267783
213	Q6ZP37	cDNA FLJ26554 fis, clone LNF01773, highly similar to Galactokinase	8	1	1	1	396	7.24	42.9	49				1.60798e+06
214	B2R9K8	cDNA, FLJ94440, highly similar to Homo sapiens chaperonin containing TCP1, subunit 6A (zeta 1)(CCT6A), mRNA	5	1	3	1	531	6.8	57.9	49		1.5703e+06				60945.8
215	B2RDG0	Proteasome subunit alpha type	16	2	2	2	261	7.72	29.4	49	8.28543e+07	54798652	32254546	60919644	24505590	8536884
216	A0A024R877	Delta-aminolevulinic acid dehydratase	17	2	4	2	339	6.84	37.2	48	3.94831e+06	4.97333e+07	2.84618e+07	2.0813e+07	12460252	1.68201e+07
217	A6XMH4	Beta-2-microglobulin	18	1	7	1	124	7.03	14.4	44			27660730		27619620	32061660
218	Q96PD5	N-acetylmuramoyl-L-alanine amidase	6	2	2	2	576	7.55	62.2	43	3.73771e+06		4.5416e+06	6.31107e+06	3.34176e+06	2.35346e+06
219	A0A5C2FTG3	IGL c248_light_IGKV1D-33_IGKJ3 (Fragment)	17	1	5	1	107	4.78	11.6	43	591224	653046	747564	1.96661e+06	585854	60150.5
220	O95154	Aflatoxin B1 aldehyde reductase member 3	10	2	4	2	331	7.15	37.2	41	346866			102050
221	J3KRY1	Rho GDP-dissociation inhibitor 1 (Fragment)	16	1	2	1	249	7.71	27.1	40		19401352	10312935		11206138	11523137
222	P54819	Adenylate kinase 2, mitochondrial	7	1	1	1	239	7.81	26.5	37			341110
223	P07203	Glutathione peroxidase 1	10	1	1	1	203	6.55	22.1	37		184468
224	B9EJA8	Mannose receptor, C type 1-like 1	1	1	1	1	1456	6.51	165.9	36			92436.6			171508
225	P61160	Actin-related protein 2	9	1	2	1	394	6.74	44.7	34	42301.2	1.73868e+06	312594	2.75648e+06	314088
226	A0A7S5BZF2	IGH c729_heavy_IGHV3-15_IGHD2-2_IGHJ6 (Fragment)	14	1	6	1	140	4.84	15	34	730986	898817	436251	626339	352289
227	B7Z7F0	Aspartyl aminopeptidase	6	1	1	1	493	7.72	54.5	33			460968			560470
228	A0A5C2GE65	IG c1144_heavy_IGHV3-23_IGHD6-13_IGHJ3 (Fragment)	15	1	2	1	124	8	13.2	33		153064		1.37639e+06	240081	145818
229	A0A7S5C0H2	IGH c1943_heavy_IGHV3-74_IGHD3-22_IGHJ4 (Fragment)	16	1	1	1	122	8.48	13.4	33			18386414	4.34423e+06	14147745	8280382
230	Q15907	Ras-related protein Rab-11B	10	1	2	1	218	5.94	24.5	32	405296	647667	767085	365608	66052.7	182339
231	P30050	60S ribosomal protein L12	9	1	2	1	165	9.42	17.8	32			365524		145067	162261
232	Q93099	Homogentisate 1,2-dioxygenase	12	2	11	2	445	6.96	49.9	30		732213	733130	126539
233	A8K9M5	Complement component 8 subunit beta	9	3	3	3	591	8.18	67	30	194407	771355	1.23776e+06	3601958	2.83596e+06	3.29517e+06
234	P41222	Prostaglandin-H2 D-isomerase	9	1	2	1	190	7.8	21	29					357537	251175
235	Q9UHD9	Ubiquilin-2	3	1	2	1	624	5.22	65.7	29		759278	1.96905e+06			497056
236	Q5HYM1	Uncharacterized protein DKFZp686O1553 (Fragment)	4	1	2	1	479	5.86	54	26	1.00394e+06		952574	2.93568e+06	1.57051e+06	641954
237	Q14353	Guanidinoacetate N-methyltransferase	18	2	2	2	236	6.14	26.3	25			681790			336767
238	A0A5F9ZHQ7	HAUS augmin-like complex subunit 3	1	1	1	1	935	6.19	105.8	25			1.02283e+06	1.44226e+06
239	A0A5C2G600	IGH c386_heavy__IGHV3-30_IGHD3-22_IGHJ4 (Fragment)	16	1	3	1	120	5.86	12.9	24	314482	196982		617831	89725
240	P62979	Ubiquitin-40S ribosomal protein S27a	10	1	2	1	156	9.64	18	22	1.05176e+06	1999188	2.83491e+06	1.76606e+06	3.09055e+06
241	O75884	Serine hydrolase RBBP9	11	1	4	1	186	6.2	21	21		703440	546730	572652	454017	560246
242	B7Z809	C-1-tetrahydrofolate synthase, cytoplasmic	2	1	1	1	1020	8.56	110.4	20		740049	156003			67700.4
243	Q9BRF8	Serine/threonine-protein phosphatase CPPED1	7	1	1	1	314	6.2	35.5	18		75507.1				269331
244	Q4LE33	TNC variant protein (Fragment)	1	1	1	1	2233	4.94	244.2	18				468185		379156
